# Supplementary material for: Transcriptomic analysis reveals impaired tight junction and upregulated IL-17 signaling in induced abnormal keratinization area of rumen
Source: J Anim Sci. 2025 Oct 14;103:skaf352. doi: 10.1093/jas/skaf352 (PMC12646848; doi:10.1093/jas/skaf352)
Supplement: skaf352_Supplementary_Data [file skaf352_supplementary_data.xlsx]

## Sheet: Primer information
Table 1: Primer information
Gene Name	Primer sequence (5’-3’)		Product size (bp)	Accession number
SLC38A2	Forward primer	GCCGATGTAGATCCTGAAAACC	134	XM_004006421.5
	Reverse primer	CCCACAATCGCATTGCTCAG
ACTR2	Forward primer	TCTCTCCCCCACCTTACCAG	98	XM_015094304.4
	Reverse primer	TGGTTGAAGGCATAACCCCG
ARHGAP35	Forward primer	AAGAAACCAAAGCCCAAGCC	119	XM_004015332.6
	Reverse primer	TCGATGAACACGGGAATCGG
PDGFD	Forward primer	CACCATTCTGGCTTTGCGTG	123	XM_042232831.2
	Reverse primer	ACAAGTCTGTGAGGTGATTGCT
ITGB7	Forward primer	TCCCTTCTTCCCTGGAGTAGC	105	XM_042246672.2
	Reverse primer	CTCGTTCCCTACTCCCACAT
MMP9	Forward primer	GCACGCACGACATCTTTCAG	127	XM_004014614.5
	Reverse primer	AGGAGGTCGAAGGTCACGTA
GAPDH	Forward primer	TTCCACGGCACAGTCAAG	116	AJ431207.1
	Reverse primer	TACTCAGCACCAGCATCACC

## Sheet: Differential genes and annotati
Table 2: Differential expressed genes and annotation information
#ID	Gene_Name	A1_FPKM	A1_Count	A10_FPKM	A10_Count	A2_FPKM	A2_Count	A3_FPKM	A3_Count	A4_FPKM	A4_Count	A5_FPKM	A5_Count	A6_FPKM	A6_Count	A7_FPKM	A7_Count	A8_FPKM	A8_Count	A9_FPKM	A9_Count	B1_FPKM	B1_Count	B10_FPKM	B10_Count	B2_FPKM	B2_Count	B3_FPKM	B3_Count	B4_FPKM	B4_Count	B5_FPKM	B5_Count	B6_FPKM	B6_Count	B7_FPKM	B7_Count	B8_FPKM	B8_Count	B9_FPKM	B9_Count	A1_A2_A3_A4_A5_A6_A7_A8_A9_A10_vs_B1_B2_B3_B4_B5_B6_B7_B8_B9_B10_DESeq2_FDR	A1_A2_A3_A4_A5_A6_A7_A8_A9_A10_vs_B1_B2_B3_B4_B5_B6_B7_B8_B9_B10_DESeq2_log2FC	A1_A2_A3_A4_A5_A6_A7_A8_A9_A10_vs_B1_B2_B3_B4_B5_B6_B7_B8_B9_B10_DESeq2_(FDR__FC_)_regulated	COG_class	COG_class_annotation	GO_annotation	KEGG_annotation	KEGG_pathway_annotation
ENSOARG00000000077	NA	38.1518	408	27.1244	303	45.069	489	38.877	428	35.5383	450	39.5131	373	40.7182	446	35.6953	389	41.3335	480	47.8417	557	40.9209	497	62.6605	757	50.158	544	51.1985	595	60.4488	681	46.6164	554	57.0869	708	58.9623	682	86.154	1238	51.8864	602	2.76919e-06	0.633286	up	[J]	Translation, ribosomal structure and biogenesis	Cellular Component: organellar small ribosomal subunit (GO:0000314);; Biological Process: mitophagy (GO:0000423);; Molecular Function: structural molecule activity (GO:0005198);; Biological Process: translational initiation (GO:0006413);; Biological Process: translational elongation (GO:0006414);; Cellular Component: organelle inner membrane (GO:0019866);; Cellular Component: intracellular membra…	K02967|6.16613e-93|oas:114113850|MRPS2; 28S ribosomal protein S2, mitochondrial	Ribosome (ko03010)
ENSOARG00000000114	LOC443475	1.45488	72	0.372128	20	1.46276	73	35.8502	1806	0.962476	56	1.05364	46	6.49714	326	2.25556	113	1.85266	99	0.809312	44	5.10548	284	0.282561	16	1.90529	95	0.831924	45	2.62204	136	1.5705	86	0.413905	24	1.07935	58	4.17051	275	0.356631	19	0.0322893	-1.55818	down	--	--	Biological Process: angiogenesis (GO:0001525);; Biological Process: positive regulation of cytokine production (GO:0001819);; Biological Process: activation of membrane attack complex (GO:0001905);; Biological Process: regulation of protein phosphorylation (GO:0001932);; Biological Process: humoral immune response mediated by circulating immunoglobulin (GO:0002455);; Cellular Component: extracell…	K03990|0|oas:101108131|complement C3	Neuroactive ligand-receptor interaction (ko04080);; Phagosome (ko04145);; Complement and coagulation cascades (ko04610);; Neutrophil extracellular trap formation (ko04613);; Pertussis (ko05133);; Legionellosis (ko05134);; Leishmaniasis (ko05140);; Chagas disease (ko05142);; Staphylococcus aureus infection (ko05150);; Tuberculosis (ko05152);; Kaposi sarcoma-associated herpesvirus infection (ko0516…
ENSOARG00000000133	GJC1	0.603014	16	3.12774	85	0.782072	21	1.60115	43	4.47576	138	0.191495	5	0.6634	18	2.73704	73	1.77563	51	0.650341	19	1.14855	34	0.067366	2	0.661101	18	1.04345	30	0.715389	20	2.05632	60	0.299202	10	0.451261	13	1.48532	52	0.261328	8	0.0449121	-0.993643	down	--	--	Cellular Component: gap junction (GO:0005921);; Biological Process: ion transport (GO:0006811);; Biological Process: heart development (GO:0007507);; Molecular Function: ion transmembrane transporter activity (GO:0015075);; Biological Process: cell differentiation (GO:0030154);; Cellular Component: intrinsic component of membrane (GO:0031224);; Biological Process: sensory perception of light stim…	K07616|0|chx:102185774|GJC1; gap junction protein gamma 1	--
ENSOARG00000000148	NA	2.79264	20	2.79414	21	2.83338	21	2.85117	21	1.98762	17	2.26606	15	1.76875	13	2.13351	16	2.16422	17	2.93752	23	3.12767	25	3.62718	29	3.65071	26	3.26519	25	4.62879	35	2.11547	17	6.42151	53	4.16468	32	7.82635	74	4.70598	36	0.000187667	0.910055	up	--	--	Molecular Function: enzyme inhibitor activity (GO:0004857);; Biological Process: phosphorylation (GO:0016310);; Molecular Function: phosphatase regulator activity (GO:0019208);; Biological Process: negative regulation of molecular function (GO:0044092);; Cellular Component: intracellular part (GO:0044424);;	K17555|9.99733e-38|dro:112317385|PPP1R14B; protein phosphatase 1 regulatory subunit 14B	--
ENSOARG00000000153	NA	1.76112	29	2.23835	38	2.46269	41	2.79718	47	1.03296	20	1.6413	24	2.72271	46	2.40764	40	2.33726	41	1.89764	34	2.49507	46	3.94361	72	2.38048	39	3.61454	64	3.12479	54	3.05506	55	2.84448	54	2.53132	45	4.58154	100	1.90058	34	0.00247735	0.595757	up	--	--	Cellular Component: cytoplasm (GO:0005737);; Molecular Function: 3'-5' exonuclease activity (GO:0008408);; Molecular Function: exodeoxyribonuclease activity, producing 5'-phosphomonoesters (GO:0016895);; Cellular Component: intrinsic component of membrane (GO:0031224);; Molecular Function: mismatch repair complex binding (GO:0032404);; Molecular Function: cation binding (GO:0043169);; Cellular Co…	K10790|1.20184e-123|chx:102189528|TREX1; three prime repair exonuclease 1	Cytosolic DNA-sensing pathway (ko04623)
ENSOARG00000000187	API5	13.7972	476	16.0772	579	11.9962	421	8.21045	292	9.76902	399	15.3741	469	9.03323	319	9.17358	323	8.20956	308	9.90367	372	11.7457	461	5.03509	197	6.35778	223	6.59121	247	5.13468	187	10.1079	388	2.7268	110	4.1784	156	8.8814	412	4.41111	165	9.88811e-05	-0.701065	down	--	--	Molecular Function: RNA binding (GO:0003723);; Molecular Function: growth factor binding (GO:0019838);; Cellular Component: intracellular ribonucleoprotein complex (GO:0030529);; Cellular Component: nuclear lumen (GO:0031981);; Biological Process: negative regulation of apoptotic process (GO:0043066);;	--	--
ENSOARG00000000355	AGER	0.959343	26	0.347138	10	0.644416	18	1.2696	36	0.401515	13	0.73832	18	0.704882	20	0.240888	7	1.1399	34	1.08459	32	0.892018	28	1.2028	37	1.39084	38	0.555624	17	1.20957	35	1.33238	40	1.32045	42	0.65818	20	0.803437	30	1.21511	36	0.0482029	0.594585	up	--	--	Molecular Function: protein binding (GO:0005515);; Biological Process: defense response (GO:0006952);; Biological Process: cell projection organization (GO:0030030);; Cellular Component: intrinsic component of membrane (GO:0031224);; Biological Process: positive regulation of sequence-specific DNA binding transcription factor activity (GO:0051091);;	K19722|0|chx:102168873|AGER; advanced glycosylation end-product specific receptor	Neutrophil extracellular trap formation (ko04613);; AGE-RAGE signaling pathway in diabetic complications (ko04933);; Alzheimer disease (ko05010);; Pathways of neurodegeneration - multiple diseases (ko05022);; Diabetic cardiomyopathy (ko05415)
ENSOARG00000000399	TBC1D2B	1.12141	68	1.83849	117	0.966112	60	0.714043	45	0.872573	63	1.00751	54	0.698656	44	1.40694	87	1.01353	67	0.548193	37	0.712262	50	0.235159	17	0.440773	28	0.718331	48	0.428376	28	1.15666	78	0.208626	15	0.15279	11	0.697571	57	0.46232	31	0.00190236	-0.878306	down	--	--	--	K20166|0|oas:101114393|TBC1D2B; TBC1 domain family member 2B	--
ENSOARG00000000412	PAPLN	1.12623	94	2.23297	195	1.1155	95	2.76903	238	3.26568	322	2.28725	169	2.84988	244	1.37977	118	4.32713	392	2.60774	237	1.48491	141	2.2	208	2.08875	177	4.31676	391	3.62756	319	3.07909	286	3.99604	387	4.78521	432	3.13203	351	4.57411	414	0.0380609	0.587586	up	--	--	Molecular Function: endopeptidase activity (GO:0004175);; Molecular Function: endopeptidase inhibitor activity (GO:0004866);; Biological Process: negative regulation of peptidase activity (GO:0010466);; Cellular Component: extracellular matrix (GO:0031012);; Molecular Function: transition metal ion binding (GO:0046914);;	K23624|0|oas:101103901|PAPLN; LOW QUALITY PROTEIN: papilin	--
ENSOARG00000000414	HYI	1.53914	26	1.13124	20	2.19961	38	2.92818	51	1.43012	29	0.77056	12	1.52888	27	2.11546	36	2.42299	44	1.76554	33	2.85647	55	2.94657	56	4.33933	74	2.96807	54	2.047	37	1.53859	29	3.97403	77	2.51426	46	2.74349	62	0.872976	16	0.0181257	0.667717	up	[G]	Carbohydrate transport and metabolism	Molecular Function: intramolecular oxidoreductase activity, interconverting aldoses and ketoses (GO:0016861);;	K01816|2.92356e-162|oas:101107657|HYI; putative hydroxypyruvate isomerase isoform X1	Glyoxylate and dicarboxylate metabolism (ko00630)
ENSOARG00000000429	MROH6	1.84727	68	1.1698	45	1.19628	45	0.583361	22	0.881351	38	1.41044	46	0.587502	22	0.587673	22	0.895532	36	1.74127	69	0.887211	37	2.19941	91	1.33468	50	0.84861	34	1.22058	47	2.02789	83	0.960138	41	2.20813	88	3.23914	159	1.1849	47	0.0146487	0.662509	up	--	--	--	--	--
ENSOARG00000000530	HERC5	0.603304	42	0.754703	54	1.47229	102	0.686348	49	0.71904	58	1.36425	83	0.964241	68	0.439443	31	0.405067	30	0.476171	36	0.646591	51	0.226593	18	0.739247	52	0.367533	28	0.565095	41	0.613343	47	0.391364	31	0.336658	25	0.581832	54	0.367098	28	0.0188087	-0.59294	down	[DZ]	Cell cycle control, cell division, chromosome partitioning;; Cytoskeleton	--	K22372|0|oas:101119562|HERC5; E3 ISG15--protein ligase HERC5 isoform X1	--
ENSOARG00000000697	TNNT3	3.13481	341	3.01734	343	4.95816	548	3.11008	348	6.02635	775	3.84721	370	6.40526	713	2.36311	262	7.7446	914	2.84145	336	3.18493	394	1.76094	217	12.5079	1379	8.07731	954	4.79398	550	4.78299	578	6.85958	865	8.1412	958	5.96856	872	12.8224	1511	0.0137594	0.790051	up	--	--	--	K12046|1.59474e-141|oas:101104467|TNNT3; troponin T, fast skeletal muscle isoform X1	--
ENSOARG00000000705	CCDC24	7.51611	154	9.11372	195	6.68651	140	6.86931	145	7.00783	170	9.35892	170	10.7412	226	4.22884	89	10.9899	245	13.9975	312	7.69984	180	14.0059	324	12.2327	254	10.0204	223	13.4266	290	13.0178	297	17.438	415	11.0304	245	15.2193	419	10.9284	243	0.00151863	0.637984	up	--	--	--	--	--
ENSOARG00000000736	PKMYT1	0.469606	16	0.608642	21	0.768293	25	1.12252	37	0.555745	22	0.67542	20	0.718555	24	0.570545	19	0.625756	22	0.343517	12	0.894631	33	1.15742	42	0.6326	21	0.73404	26	1.016	35	0.967912	35	1.27078	48	1.04047	37	1.64731	71	0.787186	28	0.00101194	0.742029	up	[T]	Signal transduction mechanisms	Molecular Function: protein kinase activity (GO:0004672);; Biological Process: cellular protein modification process (GO:0006464);; Biological Process: regulation of phosphatase activity (GO:0010921);; Molecular Function: purine ribonucleoside binding (GO:0032550);; Cellular Component: intracellular membrane-bounded organelle (GO:0043231);;	K06633|0|oas:101119784|PKMYT1; membrane-associated tyrosine- and threonine-specific cdc2-inhibitory kinase	Cell cycle (ko04110);; Oocyte meiosis (ko04114);; Progesterone-mediated oocyte maturation (ko04914)
ENSOARG00000000751	NA	0.980632	48	0.187529	10	1.10877	55	25.3774	1271	0.819072	48	0.584366	26	2.38882	119	1.29709	65	0.610022	33	0.452003	24	3.79394	210	0.276089	16	0.935162	47	0.348318	19	0.912941	47	0.820137	45	0.275506	16	0.61068	33	1.53867	101	0.214818	12	0.0150719	-1.82199	down	[R]	General function prediction only	Biological Process: angiogenesis (GO:0001525);; Biological Process: positive regulation of cytokine production (GO:0001819);; Biological Process: activation of membrane attack complex (GO:0001905);; Biological Process: regulation of protein phosphorylation (GO:0001932);; Biological Process: humoral immune response mediated by circulating immunoglobulin (GO:0002455);; Cellular Component: extracell…	K03990|0|oas:101108131|complement C3	Neuroactive ligand-receptor interaction (ko04080);; Phagosome (ko04145);; Complement and coagulation cascades (ko04610);; Neutrophil extracellular trap formation (ko04613);; Pertussis (ko05133);; Legionellosis (ko05134);; Leishmaniasis (ko05140);; Chagas disease (ko05142);; Staphylococcus aureus infection (ko05150);; Tuberculosis (ko05152);; Kaposi sarcoma-associated herpesvirus infection (ko0516…
ENSOARG00000000782	LOC101106173	1.95875	28	2.1618	33	1.94575	29	1.89031	28	1.40947	24	3.26776	42	2.99712	44	3.95313	58	1.77494	28	1.66281	26	2.21626	36	1.30446	22	1.00412	15	1.1541	18	1.22588	19	0.97297	16	1.11073	19	1.12231	18	0.800717	16	1.91559	30	0.00499177	-0.723398	down	[J]	Translation, ribosomal structure and biogenesis	--	K13154|5.04675e-111|sbq:101051912|ZCRB1; zinc finger CCHC-type and RNA-binding motif-containing protein 1	--
ENSOARG00000000869	LMTK2	2.06338	196	1.21047	120	0.626181	61	0.66035	65	0.570716	64	1.18983	100	0.610649	60	0.61568	60	0.53366	55	0.708742	74	0.888173	96	0.449339	49	0.283563	28	0.36184	38	0.485889	49	0.695721	74	0.313186	35	0.30187	31	1.21947	156	0.308788	32	0.0169253	-0.650409	down	[T]	Signal transduction mechanisms	Molecular Function: protein kinase activity (GO:0004672);; Cellular Component: endosome (GO:0005768);; Biological Process: protein phosphorylation (GO:0006468);; Biological Process: protein transport (GO:0015031);; Biological Process: vesicle-mediated transport (GO:0016192);; Biological Process: cytosolic transport (GO:0016482);; Molecular Function: myosin binding (GO:0017022);; Molecular Functio…	K08898|0|oas:101104881|LMTK2; serine/threonine-protein kinase LMTK2	--
ENSOARG00000000945	NA	6.34561	163	5.99733	161	5.80064	152	8.10603	215	6.18192	188	6.97758	159	6.56401	173	5.51536	145	6.34469	177	9.08665	254	6.90213	202	17.1	497	8.28644	216	6.7609	189	10.3426	281	7.76286	222	7.56059	226	7.56572	211	17.2763	597	10.0701	281	0.000279621	0.658943	up	--	--	Biological Process: neuron migration (GO:0001764);; Cellular Component: nucleus (GO:0005634);; Biological Process: regulation of cellular process (GO:0050794);;	K23844|4.31037e-177|chx:102173549|NSMF; NMDA receptor synaptonuclear signaling and neuronal migration factor	--
ENSOARG00000000966	LIN52	2.85752	22	4.59666	37	2.25005	18	5.39158	43	5.40833	49	3.12047	21	2.92518	23	3.81802	30	3.3607	28	2.19461	19	3.6653	32	1.45552	13	2.41559	19	2.05471	17	1.12605	10	3.84192	33	1.17362	11	1.66352	14	3.88575	40	0.95017	8	0.022257	-0.630796	down	--	--	Biological Process: cell cycle (GO:0007049);; Biological Process: gene expression (GO:0010467);; Cellular Component: RNA polymerase II transcription repressor complex (GO:0090571);;	K21775|2.29776e-77|ptg:102961262|LIN52; lin-52 DREAM MuvB core complex component	Cellular senescence (ko04218)
ENSOARG00000000989	ARMH1	2.67999	83	1.80381	59	2.13136	67	3.9653	126	2.47938	91	0.893759	25	1.85558	59	2.53037	80	2.25882	76	2.56496	87	3.63374	128	5.69524	199	2.07933	66	1.95321	66	3.86525	126	3.42117	118	1.73606	63	5.37717	180	3.91383	163	1.44931	49	0.0255948	0.590301	up	--	--	--	--	--
ENSOARG00000001037	TWSG1	2.92765	88	3.9258	123	1.58249	49	1.74917	54	3.34724	119	2.68515	72	0.99579	31	2.58973	80	2.46109	81	1.93182	63	2.73404	94	0.850996	29	0.609849	19	1.40854	46	1.23021	39	2.94906	99	0.601309	21	1.00501	33	2.23122	90	0.783934	26	0.0140901	-0.692272	down	--	--	Biological Process: osteoblast differentiation (GO:0001649);; Biological Process: eye development (GO:0001654);; Biological Process: formation of primary germ layer (GO:0001704);; Biological Process: brain development (GO:0007420);; Biological Process: salivary gland development (GO:0007431);; Biological Process: BMP signaling pathway (GO:0030509);; Cellular Component: extracellular region part (…	--	--
ENSOARG00000001089	OXSR1	12.7355	441	10.1494	367	9.42411	332	6.18563	221	6.61264	271	9.7105	297	4.71664	168	8.20347	290	4.71025	177	6.45915	244	7.87761	310	3.88734	152	3.77642	133	3.76237	142	5.01693	184	6.54634	252	2.22994	90	3.74886	141	5.75932	268	3.46897	131	0.00012917	-0.685533	down	[T]	Signal transduction mechanisms	--	K08835|0|oas:101110880|OXSR1; serine/threonine-protein kinase OSR1 isoform X1	--
ENSOARG00000001113	COL16A1	13.2506	1395	19.4601	2139	15.6706	1676	21.7176	2353	33.5502	4179	14.2729	1327	24.9903	2694	11.9445	1281	32.7546	3744	26.5711	3043	21.4537	2566	20.8947	2485	36.685	3917	29.5922	3385	33.0521	3669	25.2361	2952	35.0619	4283	35.6894	4066	33.461	4736	32.0186	3655	0.00584361	0.600668	up	--	--	Biological Process: positive regulation of cell-matrix adhesion (GO:0001954);; Biological Process: protein complex assembly (GO:0006461);; Cellular Component: extracellular matrix (GO:0031012);; Biological Process: response to amino acid (GO:0043200);; Cellular Component: protein complex (GO:0043234);;	--	--
ENSOARG00000001155	NA	4.64582	137	3.22821	100	2.75703	83	1.28442	39	2.05797	72	3.48176	91	1.30581	40	0.885427	27	1.16938	38	2.21401	71	3.13081	105	0.734883	25	1.10549	34	0.626075	21	0.707857	22	1.39557	46	0.342588	12	1.13796	37	2.0137	80	0.879308	29	0.00845134	-0.840964	down	--	--	Biological Process: mitotic cell cycle (GO:0000278);; Cellular Component: intracellular part (GO:0044424);;	K23049|0|chx:102175212|HECA; hdc homolog, cell cycle regulator	--
ENSOARG00000001243	RAB31	2.00731	26	14.5147	195	2.93926	39	9.05808	120	7.88699	120	2.25614	26	1.62453	22	17.2449	226	11.098	155	3.27479	46	4.55755	67	1.12629	17	1.52583	20	8.49447	119	1.15863	16	6.74571	97	0.828772	13	1.57271	22	6.86753	119	0.903582	13	0.0282465	-1.07535	down	[R]	General function prediction only	--	K07891|7.06465e-137|biu:109577670|RAB31; ras-related protein Rab-31	Endocytosis (ko04144)
ENSOARG00000001265	SLC27A3	15.7572	704	15.6248	729	12.9501	588	18.8886	868	19.4163	1026	16.8305	664	19.997	914	9.43876	430	19.1262	927	17.7592	863	15.5078	787	31.1727	1572	22.9245	1038	24.3757	1183	25.0744	1181	16.4993	819	27.6191	1431	27.2348	1316	24.9699	1499	22.0774	1069	0.000246058	0.633274	up	[IQ]	Lipid transport and metabolism;; Secondary metabolites biosynthesis, transport and catabolism	Molecular Function: fatty acid ligase activity (GO:0015645);; Cellular Component: intrinsic component of membrane (GO:0031224);;	K08772|0|chx:102181455|SLC27A3; solute carrier family 27 member 3	Insulin resistance (ko04931)
ENSOARG00000001297	NA	3.43066	126	4.15318	159	4.5532	170	7.10132	268	5.88111	256	4.01802	131	6.37912	240	3.05979	115	10.0132	399	9.18333	367	5.03643	210	10.1871	422	9.40593	350	7.82392	312	12.1452	470	7.52443	307	11.6648	497	12.2717	487	15.3178	756	8.2791	330	0.000422541	0.871117	up	--	--	Molecular Function: protein binding (GO:0005515);; Biological Process: metabolic process (GO:0008152);; Biological Process: biological regulation (GO:0065007);;	K21432|3.21535e-168|eai:106822791|NOXA1; NADPH oxidase activator 1	--
ENSOARG00000001366	CENPI	1.60955	79	1.43648	74	1.02991	52	0.684326	36	0.419578	25	1.20741	53	0.642432	33	0.361751	19	0.555547	30	0.434035	24	0.951049	53	0.362002	21	0.262605	14	0.480884	27	0.235559	13	0.69769	38	0.127328	8	0.124443	7	0.646301	44	0.469899	25	0.0112167	-0.838789	down	--	--	Cellular Component: chromosome, centromeric region (GO:0000775);; Cellular Component: intracellular membrane-bounded organelle (GO:0043231);; Biological Process: chromosome organization (GO:0051276);;	K11501|0|oas:101104558|CENPI; centromere protein I	--
ENSOARG00000001379	CAV2	8.92324	96	14.655	164	6.02654	66	5.46568	61	8.84006	112	11.1329	106	3.03832	34	7.02897	77	8.08906	94	4.97793	58	7.91703	97	2.20094	27	4.1943	46	4.03985	47	2.96692	34	12.1814	145	1.48919	19	3.35665	39	5.05771	73	3.84999	45	0.0291405	-0.647307	down	--	--	Biological Process: MAPK cascade (GO:0000165);; Cellular Component: acrosomal vesicle (GO:0001669);; Biological Process: endothelial cell proliferation (GO:0001935);; Cellular Component: cell-substrate adherens junction (GO:0005924);; Biological Process: protein complex assembly (GO:0006461);; Biological Process: receptor-mediated endocytosis (GO:0006898);; Biological Process: mitotic cell cycle …	K12958|4.23577e-114|oas:100126571|CAV2; caveolin-2	Endocytosis (ko04144);; Focal adhesion (ko04510);; Prion disease (ko05020);; Bacterial invasion of epithelial cells (ko05100);; Proteoglycans in cancer (ko05205);; Fluid shear stress and atherosclerosis (ko05418)
ENSOARG00000001414	SUFU	3.72477	107	3.23302	97	1.68883	49	1.98988	59	2.34415	80	5.55982	140	1.32029	39	2.92631	85	1.61826	51	2.26064	71	2.78364	91	0.60053	20	1.41811	42	1.51626	47	1.22884	37	2.24092	71	0.662409	22	1.32238	41	2.92556	113	1.12522	35	0.0116387	-0.675729	down	--	--	Biological Process: osteoblast differentiation (GO:0001649);; Biological Process: embryonic heart tube morphogenesis (GO:0003143);; Biological Process: cardiac ventricle development (GO:0003231);; Molecular Function: transcription cofactor activity (GO:0003712);; Cellular Component: cytoplasm (GO:0005737);; Biological Process: transcription from RNA polymerase II promoter (GO:0006366);; Biologica…	K06229|0|oas:101114993|SUFU; suppressor of fused homolog isoform X3	Hedgehog signaling pathway (ko04340);; Pathways in cancer (ko05200);; Basal cell carcinoma (ko05217)
ENSOARG00000001438	SPEF1	2.09578	33	2.32363	38	3.59842	57	4.39708	71	4.0385	75	2.06121	29	5.3199	85	1.99725	32	4.79418	81	5.46051	93	3.64369	65	5.07437	90	7.99225	126	4.42484	75	6.51462	107	4.21736	73	4.74415	86	4.34827	74	6.04399	127	5.72343	97	0.00947202	0.62775	up	--	--	Cellular Component: cytoskeleton (GO:0005856);; Cellular Component: cilium (GO:0005929);;	--	--
ENSOARG00000001463	BMI1	6.27238	159	11.8924	314	7.10854	183	8.53661	222	11.1822	335	8.29032	185	4.7608	124	12.7503	328	6.36119	175	5.35175	148	8.627	248	4.16236	119	3.18188	82	5.97568	164	3.30145	88	7.747	218	2.12916	63	2.60953	72	7.58217	258	3.86016	106	0.00278425	-0.6934	down	--	--	Cellular Component: nuclear ubiquitin ligase complex (GO:0000152);; Cellular Component: chromatin (GO:0000785);; Biological Process: skeletal system development (GO:0001501);; Molecular Function: DNA binding (GO:0003677);; Molecular Function: chromatin binding (GO:0003682);; Biological Process: DNA alkylation (GO:0006305);; Biological Process: transcription from RNA polymerase II promoter (GO:000…	K11459|0|bom:102272593|BMI1; BMI1 proto-oncogene, polycomb ring finger	Signaling pathways regulating pluripotency of stem cells (ko04550);; Transcriptional misregulation in cancer (ko05202);; MicroRNAs in cancer (ko05206)
ENSOARG00000001505	HIVEP2	1.45276	252	2.32951	422	1.23776	218	1.02169	183	1.28178	263	1.43447	220	0.489793	87	1.66253	294	0.794709	150	0.949327	179	1.06348	210	0.517355	102	0.612249	108	0.63461	120	0.72636	133	1.20398	232	0.308872	63	0.566662	107	0.944245	220	0.456181	86	0.000561469	-0.761331	down	--	--	--	K09239|0|oas:101101994|HIVEP2; transcription factor HIVEP2 isoform X1	--
ENSOARG00000001697	TMEM86B	4.85458	70	3.40063	51	4.02711	59	7.11183	105	5.67403	96	4.554	58	5.53094	81	4.04035	59	6.10418	95	6.86917	107	7.17225	116	8.56123	138	6.59506	96	5.17132	80	9.95076	150	6.23462	99	5.68395	94	6.66614	103	11.1746	214	8.79397	136	0.000678625	0.615648	up	[S]	Function unknown	Biological Process: glycerol ether metabolic process (GO:0006662);; Molecular Function: ether hydrolase activity (GO:0016803);; Cellular Component: intrinsic component of membrane (GO:0031224);; Cellular Component: intracellular part (GO:0044424);;	K18575|3.80472e-123|oas:101121701|TMEM86B; lysoplasmalogenase	Ether lipid metabolism (ko00565)
ENSOARG00000001699	RPS6KA6	1.95283	108	1.80332	104	1.41797	79	1.32513	75	2.92966	191	2.77791	135	1.12914	64	1.41865	80	1.40881	84	1.29133	78	1.47028	92	0.751909	47	1.32437	74	1.22529	74	0.936814	55	1.43485	88	0.509115	33	0.915116	55	0.991553	74	0.994636	60	0.00189049	-0.624841	down	[T]	Signal transduction mechanisms	--	K04373|0|bbub:102409485|RPS6KA6; ribosomal protein S6 kinase alpha-6 isoform X1	MAPK signaling pathway (ko04010);; Oocyte meiosis (ko04114);; mTOR signaling pathway (ko04150);; Thermogenesis (ko04714);; Long-term potentiation (ko04720);; Neurotrophin signaling pathway (ko04722);; Progesterone-mediated oocyte maturation (ko04914);; Insulin resistance (ko04931);; Yersinia infection (ko05135)
ENSOARG00000001714	LYPD2	306.441	2591	232.215	2050	434.845	3734	293.676	2555	193.653	1938	260.922	1949	307.169	2660	315.86	2721	274.505	2521	415.997	3827	381.145	3662	541.6	5173	407.873	3498	364.993	3353	494.082	4405	474.681	4460	486.785	4776	500.796	4583	352.455	4007	403.368	3699	2.8754e-05	0.655892	up	--	--	--	--	--
ENSOARG00000001753	NA	15.0772	232	10.7765	173	13.6565	213	25.5623	404	21.7464	395	12.5373	170	17.7874	280	19.6125	307	22.1356	369	22.2173	371	20.5231	358	31.6565	549	27.984	436	23.4174	391	33.296	539	19.414	331	28.8654	514	30.8263	512	16.526	341	27.3086	455	0.00264099	0.630448	up	[R]	General function prediction only	Cellular Component: membrane-bounded organelle (GO:0043227);; Cellular Component: intracellular part (GO:0044424);;	K08071|2.61325e-104|oas:101122988|NQO2; ribosyldihydronicotinamide dehydrogenase [quinone] isoform X1	--
ENSOARG00000001754	NA	2.15532	49	2.54701	60	1.52608	35	2.82135	66	3.06779	82	2.61581	52	1.04242	24	2.55775	59	2.20879	54	1.57419	39	2.82843	72	0.461223	12	1.35992	31	1.39684	34	1.06306	26	1.98001	50	0.794098	21	1.51498	37	1.44557	44	0.728102	18	0.013959	-0.634442	down	--	--	Biological Process: transcription, DNA-templated (GO:0006351);; Biological Process: protein import into nucleus (GO:0006606);; Cellular Component: nuclear lumen (GO:0031981);;	--	--
ENSOARG00000001804	NA	1.45791	53	1.40446	53	2.40612	88	2.01924	75	1.71417	73	2.61991	83	2.3291	86	1.76618	65	2.18342	85	2.81603	110	1.36134	56	6.2363	252	2.78951	102	2.35253	92	3.62097	137	1.43053	57	4.3554	181	3.60108	140	4.05291	195	3.55131	138	0.00187724	0.805143	up	--	--	Biological Process: multicellular organism development (GO:0007275);; Biological Process: axoneme assembly (GO:0035082);;	K19752|0|oas:105602098|DNAAF3; dynein assembly factor 3, axonemal isoform X1	--
ENSOARG00000001814	GCC1	1.09739	56	1.26781	68	0.792081	41	0.791243	42	1.24714	76	0.845645	38	0.912817	48	1.42433	74	0.640414	36	0.911651	51	0.669047	39	0.286391	17	0.713915	37	0.669186	37	0.428772	23	0.763737	44	0.469042	28	0.399471	22	0.692039	48	0.519549	29	0.000197028	-0.735183	down	--	--	--	K20281|0|oas:101109438|GCC1; GRIP and coiled-coil domain-containing protein 1	--
ENSOARG00000001824	NA	0.976938	29	2.56631	80	2.31149	70	2.96507	91	1.48997	53	1.60922	43	1.89053	58	1.39999	43	3.73391	121	1.82016	59	1.24512	42	7.21477	242	3.67303	111	2.06159	67	2.53615	80	3.01078	100	5.35565	184	2.29641	74	5.20068	208	1.965	64	0.00686968	0.825808	up	--	--	Biological Process: cell morphogenesis involved in differentiation (GO:0000904);; Molecular Function: actin binding (GO:0003779);; Cellular Component: endosome (GO:0005768);; Biological Process: protein targeting to mitochondrion (GO:0006626);; Biological Process: cell-cell junction assembly (GO:0007043);; Biological Process: actin polymerization or depolymerization (GO:0008154);; Cellular Compon…	K21068|2.71328e-52|oas:101106245|MICALL2; MICAL-like protein 2 isoform X1	Tight junction (ko04530)
ENSOARG00000001833	PANX1	2.51543	72	2.14702	64	1.26461	37	0.906463	27	0.537724	18	1.86544	47	1.06954	31	0.856361	25	0.517946	16	1.42405	44	1.52449	49	0.660215	22	0.455839	14	0.570167	18	0.682457	21	0.996005	32	0.295125	10	0.357435	11	1.14296	44	0.592641	19	0.0144599	-0.738368	down	--	--	--	K03443|0|oas:101118394|PANX1; pannexin-1	NOD-like receptor signaling pathway (ko04621)
ENSOARG00000001861	NA	2.16111	94	1.46552	67	1.37582	61	0.760444	35	1.20298	62	1.78062	69	0.702473	32	1.17681	53	0.809191	39	1.17547	56	1.57669	78	0.794409	39	0.375139	17	0.695979	33	0.828658	38	1.07151	52	0.27317	14	0.642498	31	1.14247	67	0.422896	20	0.0132555	-0.615558	down	--	--	Cellular Component: centrosome (GO:0005813);; Biological Process: centriole replication (GO:0007099);; Cellular Component: macromolecular complex (GO:0032991);;	K16457|0|oas:106990433|CEP76; centrosomal protein of 76 kDa	--
ENSOARG00000001873	WDR48	9.07317	404	11.5888	538	7.4972	339	5.92169	271	6.84289	360	11.0893	436	4.4411	203	7.44608	338	5.30117	256	6.49882	315	7.51934	380	3.28278	165	3.9368	178	4.40224	213	4.31756	203	6.60673	327	2.78479	144	3.56855	172	6.82909	409	3.21341	155	0.000183242	-0.618624	down	[R]	General function prediction only	Cellular Component: lytic vacuole (GO:0000323);; Biological Process: recombinational repair (GO:0000725);; Biological Process: skeletal system development (GO:0001501);; Molecular Function: binding (GO:0005488);; Cellular Component: endosome (GO:0005768);; Biological Process: protein monoubiquitination (GO:0006513);; Biological Process: positive regulation of cell proliferation (GO:0008284);; Bio…	K15361|0|vvp:112921643|WDR48; WD repeat-containing protein 48 isoform X1	Fanconi anemia pathway (ko03460)
ENSOARG00000001899	PUM1	7.77215	585	8.58434	674	5.76074	447	4.80409	372	5.81761	531	8.28979	551	3.09998	238	7.03351	553	3.76332	317	4.43775	375	6.28946	551	2.30332	198	2.62299	205	3.25066	272	3.05855	249	5.09796	435	1.53655	138	3.09898	259	5.70859	582	2.85585	239	0.00124947	-0.639586	down	--	--	Biological Process: positive regulation of immune effector process (GO:0002699);; Molecular Function: mRNA binding (GO:0003729);; Biological Process: cell cycle (GO:0007049);; Biological Process: locomotory behavior (GO:0007626);; Biological Process: negative regulation of translation (GO:0017148);; Biological Process: cell differentiation (GO:0030154);; Cellular Component: cytoplasmic ribonucleo…	K17943|0|chx:102172215|PUM1; pumilio RNA binding family member 1	Spinocerebellar ataxia (ko05017)
ENSOARG00000001901	NA	1.33298	28	0.798099	17	0.728743	16	0.774455	17	0.755256	19	1.34718	25	0.676338	15	1.03984	22	1.34518	30	1.21075	27	1.08707	26	1.4288	33	1.74235	36	1.64301	37	1.76999	38	1.32766	31	1.279	31	1.81776	41	2.01193	56	0.679502	15	0.00387158	0.642752	up	--	--	--	K17988|7.12553e-59|oas:101104628|TECPR1; tectonin beta-propeller repeat-containing protein 1 isoform X1	--
ENSOARG00000001916	LIN54	2.9625	148	2.05827	108	2.43551	124	1.68952	87	1.67108	99	2.4864	110	1.63406	84	1.31272	67	1.4577	79	1.632	89	1.75649	100	1.39974	79	1.27964	65	0.712411	39	1.13796	60	1.23596	69	0.843861	49	0.695235	38	1.94121	130	0.907582	50	0.000309919	-0.607474	down	--	--	--	K21776|0|chx:102178159|LIN54; lin-54 DREAM MuvB core complex component	Cellular senescence (ko04218)
ENSOARG00000001950	NA	2.49557	247	1.22012	126	2.68977	270	1.31636	134	2.29808	269	1.95815	171	2.57568	261	0.88543	89	2.31939	249	3.06513	330	1.84723	208	2.00375	224	3.66736	368	4.54748	488	2.50027	261	2.72361	299	2.31659	266	3.87479	414	4.38155	582	2.19741	236	0.00651163	0.625059	up	--	--	--	K05208|9.00726e-09|tup:102469683|GRIN1; glutamate ionotropic receptor NMDA type subunit 1	Ras signaling pathway (ko04014);; Rap1 signaling pathway (ko04015);; Calcium signaling pathway (ko04020);; cAMP signaling pathway (ko04024);; Neuroactive ligand-receptor interaction (ko04080);; Circadian entrainment (ko04713);; Long-term potentiation (ko04720);; Glutamatergic synapse (ko04724);; Alzheimer disease (ko05010);; Amyotrophic lateral sclerosis (ko05014);; Huntington disease (ko05016);;…
ENSOARG00000001970	FBXO30	1.59748	79	4.02008	207	0.967119	49	1.50536	77	3.13773	183	1.48174	65	0.542399	28	2.72725	137	1.92933	104	1.4535	78	1.25917	71	0.472454	27	0.515106	26	1.1462	62	0.479058	25	1.88145	103	0.149579	9	0.727466	39	1.76802	118	0.414627	23	0.00236075	-1.09041	down	--	--	Molecular Function: ubiquitin-protein transferase activity (GO:0004842);; Biological Process: protein modification by small protein conjugation (GO:0032446);; Molecular Function: transition metal ion binding (GO:0046914);;	K10307|0|oas:101120415|FBXO30; F-box only protein 30	--
ENSOARG00000002000	BMT2	6.17387	165	6.58982	184	3.62213	98	2.52793	70	2.88975	91	4.5601	108	2.9579	81	3.00497	82	2.1299	62	3.29818	96	4.65068	141	2.06712	63	2.39607	65	1.34475	39	1.60697	46	4.18718	124	0.844241	27	1.88287	55	2.11329	76	2.12699	62	0.0138065	-0.603626	down	--	--	Biological Process: rRNA modification (GO:0000154);; Molecular Function: rRNA methyltransferase activity (GO:0008649);;	K18849|0|oas:101111794|BMT2; S-adenosylmethionine sensor upstream of mTORC1	--
ENSOARG00000002132	ATP2A1	0.943524	92	1.04197	106	1.18741	117	1.59865	159	1.36617	157	0.856296	74	1.35149	134	1.20568	119	1.43588	151	1.42566	150	1.44567	159	1.95939	214	2.01061	197	1.8382	193	2.11366	216	1.20819	130	1.99327	224	1.44299	151	3.0844	401	1.40396	148	0.000165356	0.65102	up	[P]	Inorganic ion transport and metabolism	--	K05853|0|oas:101111766|ATP2A1; sarcoplasmic/endoplasmic reticulum calcium ATPase 1 isoform X2	Calcium signaling pathway (ko04020);; cGMP-PKG signaling pathway (ko04022);; cAMP signaling pathway (ko04024);; Cardiac muscle contraction (ko04260);; Adrenergic signaling in cardiomyocytes (ko04261);; Thyroid hormone signaling pathway (ko04919);; Pancreatic secretion (ko04972);; Alzheimer disease (ko05010);; Spinocerebellar ataxia (ko05017);; Pathways of neurodegeneration - multiple diseases (ko…
ENSOARG00000002175	DNASE1	3.62501	69	3.73599	74	4.3043	83	4.76295	92	4.53098	101	4.16828	70	6.05313	117	3.16624	61	5.71359	117	3.84613	79	3.97926	85	7.26152	154	6.18293	118	8.06384	165	5.57177	111	4.57392	96	6.30545	138	5.88416	120	7.65278	194	7.22171	147	0.000708535	0.610744	up	[R]	General function prediction only	--	K11994|0|oas:101122154|DNASE1; deoxyribonuclease-1	--
ENSOARG00000002186	NA	4.15914	29	4.42169	32	5.98462	42	5.45281	39	5.63609	47	3.25986	20	5.70995	41	3.1267	22	8.63646	65	4.41653	34	6.07553	48	4.77285	38	8.93463	63	11.5237	87	10.3639	76	8.34115	64	7.62667	62	5.53429	42	10.6627	99	10.7302	81	0.000337335	0.822052	up	--	--	--	K01276|2.21289e-22|oas:105605898|DPP7; dipeptidyl peptidase 2	--
ENSOARG00000002194	LOC101123275	0.8023	30	1.9807	76	0.785864	30	1.16334	44	1.00164	44	0.841688	28	0.78165	30	1.71389	65	0.669797	27	0.418369	17	0.838698	35	0.536753	23	0.437333	17	0.614356	25	0.31887	13	0.589391	25	0.299619	13	0.12773	6	0.756341	38	0.503527	21	0.00151411	-0.913115	down	--	--	--	--	--
ENSOARG00000002215	CDC42BPA	0.579617	77	2.20425	308	0.622731	84	0.690002	95	1.22502	194	0.59293	70	0.522473	71	1.14259	157	1.03653	151	0.328006	49	0.56493	86	0.360288	56	0.520236	71	0.915906	135	0.444421	64	1.10619	165	0.20885	34	0.385369	57	0.521937	94	0.318356	48	0.036519	-0.642502	down	[T]	Signal transduction mechanisms	Molecular Function: protein kinase activity (GO:0004672);; Molecular Function: protein binding (GO:0005515);; Cellular Component: extracellular region (GO:0005576);; Biological Process: cellular protein modification process (GO:0006464);; Biological Process: phosphate-containing compound metabolic process (GO:0006796);; Biological Process: signal transduction (GO:0007165);; Cellular Component: ac…	K16307|0|biu:109570258|CDC42BPA; serine/threonine-protein kinase MRCK alpha isoform X1	--
ENSOARG00000002282	SETBP1	1.08729	180	1.34203	232	1.03215	173	0.730566	124	1.08175	211	0.967607	141	0.482836	82	0.933717	158	0.912622	163	0.939591	168	0.859811	161	0.260373	49	0.517905	87	0.487964	88	0.370743	65	0.911849	166	0.288067	55	0.515477	89	0.787977	175	0.567802	102	0.000353263	-0.696043	down	--	--	Cellular Component: intracellular membrane-bounded organelle (GO:0043231);;	K23217|0|oas:101108271|SETBP1; SET-binding protein	--
ENSOARG00000002389	FOXJ2	4.37692	167	6.48146	258	2.89963	113	2.21062	87	5.38472	243	4.51575	153	2.00514	79	5.01899	195	3.23576	134	2.71149	113	2.19527	96	1.48634	65	1.81834	71	2.24429	93	1.64907	67	3.31729	141	0.946458	42	1.71094	71	3.94711	203	1.37319	57	0.000236418	-0.832705	down	--	--	--	K09403|0|oas:101123457|FOXJ2; forkhead box protein J2	--
ENSOARG00000002441	LOC780455	1.5471	36	1.9383	47	1.40677	33	0.902046	22	1.41114	39	2.74468	56	1.03361	25	2.6412	62	1.67869	42	0.616661	16	1.07589	28	0.865909	23	0.554033	13	1.35247	34	0.512483	13	1.52612	39	0.453646	13	0.794497	20	0.889781	28	0.440261	11	0.0039371	-0.817856	down	--	--	Molecular Function: endopeptidase activity (GO:0004175);; Molecular Function: cysteine-type peptidase activity (GO:0008234);; Biological Process: programmed cell death (GO:0012501);; Biological Process: protein metabolic process (GO:0019538);;	K13521|0|oas:780455|caspase-14 isoform X1	--
ENSOARG00000002482	SASH1	3.16906	248	2.33781	191	2.0015	159	1.05186	85	1.26413	117	1.71785	119	1.31092	105	0.979233	78	0.733252	63	1.17882	101	2.07671	185	0.636285	57	0.513007	41	0.626526	54	0.911397	76	1.29774	113	0.341061	31	0.937853	80	1.14989	121	0.551643	47	0.00753956	-0.710477	down	--	--	Biological Process: angiogenesis (GO:0001525);; Biological Process: positive regulation of response to biotic stimulus (GO:0002833);; Biological Process: regulation of endothelial cell migration (GO:0010594);; Molecular Function: protein kinase binding (GO:0019901);; Biological Process: regulation of protein ubiquitination (GO:0031396);; Biological Process: positive regulation of stress-activated…	--	--
ENSOARG00000002548	UST	0.656824	19	1.18923	35	0.341342	10	1.10301	32	1.18708	39	0.434906	11	0.262002	8	1.05749	30	1.10223	33	0.846991	26	0.803414	26	0.375237	12	0.100768	3	0.463612	14	0.608871	18	0.931689	29	0.297301	10	0.142223	5	0.786446	30	0.173056	6	0.0438995	-0.748288	down	--	--	Biological Process: establishment or maintenance of cell polarity (GO:0007163);; Biological Process: axonogenesis (GO:0007409);; Cellular Component: intrinsic component of membrane (GO:0031224);;	K03193|0|bbub:102414339|UST; uronyl 2-sulfotransferase isoform X1	Glycosaminoglycan biosynthesis - chondroitin sulfate / dermatan sulfate (ko00532)
ENSOARG00000002553	NA	9.51627	283	6.47609	201	9.24372	279	12.3128	377	9.26429	326	7.60425	200	13.3806	407	5.48836	166	13.828	446	8.48739	275	9.94557	336	11.0564	371	12.1075	365	17.6817	571	16.3801	513	11.7554	388	15.2848	527	14.977	482	13.4233	536	15.9257	513	0.00115883	0.641942	up	--	--	Biological Process: angiogenesis (GO:0001525);; Molecular Function: glycosaminoglycan binding (GO:0005539);; Cellular Component: plasma membrane (GO:0005886);; Biological Process: endocytosis (GO:0006897);; Biological Process: cell communication (GO:0007154);; Biological Process: response to bacterium (GO:0009617);; Biological Process: biological adhesion (GO:0022610);; Molecular Function: lipopr…	K19020|5.16143e-145|chx:108638604|stabilin-1-like	--
ENSOARG00000002664	LOC101112384	46.088	998	49.5707	1121	52.3952	1153	59.3692	1323	65.964	1690	56.0316	1072	68.8996	1528	40.9404	903	65.8002	1547	65.8054	1551	60.9668	1500	86.3839	2113	92.6992	2036	81.9487	1928	81.7874	1868	60.1152	1447	78.7784	1980	70.4522	1651	115.231	3355	81.5629	1915	2.44403e-05	0.597487	up	--	--	Molecular Function: monooxygenase activity (GO:0004497);; Cellular Component: intrinsic component of membrane (GO:0031224);; Biological Process: single-organism metabolic process (GO:0044710);; Molecular Function: tetrapyrrole binding (GO:0046906);; Molecular Function: transition metal ion binding (GO:0046914);;	K07414|1.36482e-170|oas:100568286|CYP2D6; cytochrome P450 2D6	Steroid hormone biosynthesis (ko00140);; Serotonergic synapse (ko04726)
ENSOARG00000002685	NA	11.0301	418	9.90342	392	4.50567	174	4.3717	171	10.3724	465	11.0099	369	3.27267	127	4.70321	182	4.43838	183	4.61949	191	7.06404	304	1.71201	74	2.93055	113	3.21647	133	2.73505	110	9.20296	388	1.36877	61	3.97065	163	5.23732	267	2.99234	123	0.0194294	-0.675313	down	--	--	Biological Process: alternative mRNA splicing, via spliceosome (GO:0000380);; Molecular Function: RNA binding (GO:0003723);; Molecular Function: cation binding (GO:0043169);; Cellular Component: intracellular membrane-bounded organelle (GO:0043231);;	K14943|8.06325e-153|biu:109566919|MBNL2; LOW QUALITY PROTEIN: muscleblind-like protein 2	--
ENSOARG00000002866	RASSF4	1.69088	36	6.00249	131	1.47325	32	1.95819	42	3.00955	75	0.694744	13	1.07923	24	6.87276	146	2.81358	64	0.79408	19	2.32804	56	0.609667	15	1.32048	28	1.86349	43	0.731114	17	3.32187	77	0.643137	16	0.73022	17	2.01418	57	0.682882	16	0.0413366	-0.842237	down	--	--	Biological Process: cell communication (GO:0007154);;	K09851|3.19704e-173|oas:101120631|RASSF4; ras association domain-containing protein 4 isoform X1	Hippo signaling pathway - multiple species (ko04392)
ENSOARG00000002872	MBTD1	3.20786	138	3.15566	142	2.01502	88	1.26601	57	1.96328	100	2.80083	107	1.18217	53	0.864206	38	1.08943	51	1.61798	76	2.13854	105	0.508993	25	1.13651	50	1.16292	55	0.818678	38	1.48514	71	0.454885	23	1.06043	50	1.1256	66	1.46133	69	0.0159353	-0.632696	down	--	--	Biological Process: skeletal system development (GO:0001501);; Biological Process: transcription, DNA-templated (GO:0006351);; Molecular Function: transition metal ion binding (GO:0046914);;	--	--
ENSOARG00000002876	TCTN2	1.38595	63	5.8368	277	0.878605	41	2.14187	100	5.47034	294	1.28154	52	0.94064	44	4.53624	210	3.21091	159	0.922879	46	1.5894	82	0.528709	28	0.622677	29	2.92677	145	0.80843	39	2.42834	123	0.381815	21	0.509084	25	2.30829	141	0.708681	35	0.0160051	-1.01526	down	--	--	--	K19361|0|oas:101121804|TCTN2; tectonic-2	--
ENSOARG00000002952	ADAR	8.54357	662	9.98024	808	7.54425	594	3.34552	267	4.67573	429	11.9334	817	3.81834	303	3.59834	284	3.19813	270	4.68385	395	4.64169	409	2.23216	196	3.98221	313	3.07781	260	4.60902	377	4.05971	350	2.16168	195	2.812	236	4.80821	501	2.67147	225	0.00147055	-0.688194	down	--	--	Biological Process: ossification (GO:0001503);; Biological Process: negative regulation of cytokine-mediated signaling pathway (GO:0001960);; Biological Process: somatic diversification of immune receptors (GO:0002200);; Biological Process: immune effector process (GO:0002252);; Molecular Function: RNA binding (GO:0003723);; Molecular Function: adenosine deaminase activity (GO:0004000);; Cellular…	K12968|0|chx:102172585|ADAR; adenosine deaminase, RNA specific	Cytosolic DNA-sensing pathway (ko04623);; Measles (ko05162);; Influenza A (ko05164);; Coronavirus disease - COVID-19 (ko05171)
ENSOARG00000002961	NA	0.612072	8	1.81165	24	2.21001	28	1.47733	19	1.11311	17	2.14457	24	1.54421	20	2.23706	29	2.32464	32	1.41979	20	2.42015	34	2.54431	36	2.57528	33	1.83823	25	2.26595	30	2.25819	31	1.85307	27	2.43614	33	6.55756	109	1.91565	26	0.00667405	0.698717	up	--	--	Cellular Component: cytoplasm (GO:0005737);; Biological Process: protein transport (GO:0015031);; Cellular Component: integral component of membrane (GO:0016021);; Cellular Component: intracellular membrane-bounded organelle (GO:0043231);;	K14025|1.54338e-90|oas:101109045|SELENOS; selenoprotein S isoform X2	Protein processing in endoplasmic reticulum (ko04141)
ENSOARG00000002971	PHACTR4	3.99363	207	3.56543	190	2.90855	154	1.69658	91	2.99889	183	4.3088	197	1.65038	88	1.83247	97	2.11983	119	1.98805	113	2.81439	166	1.2378	73	1.22979	65	1.55265	88	1.51804	84	1.89603	109	1.00766	61	1.43349	81	3.05638	212	1.15324	65	0.00247816	-0.588445	down	--	--	Biological Process: ameboidal-type cell migration (GO:0001667);; Biological Process: morphogenesis of an epithelial sheet (GO:0002011);; Biological Process: cytoskeleton organization (GO:0007010);; Biological Process: cell cycle (GO:0007049);; Biological Process: Ras protein signal transduction (GO:0007265);; Molecular Function: cytoskeletal protein binding (GO:0008092);; Biological Process: nega…	K17585|0|oas:101103701|PHACTR4; LOW QUALITY PROTEIN: phosphatase and actin regulator 4	--
ENSOARG00000003001	SEL1L	3.4248	185	4.82156	272	2.43777	134	1.402	78	2.52895	162	2.1701	104	1.76974	98	3.01629	166	2.39112	141	1.53737	91	2.3891	147	0.682302	42	1.03636	57	0.666901	40	1.00012	57	2.54891	153	0.58449	37	0.843884	50	2.04409	149	1.15889	68	0.000445683	-0.909379	down	[T]	Signal transduction mechanisms	Cellular Component: endoplasmic reticulum membrane (GO:0005789);; Biological Process: response to organic substance (GO:0010033);; Cellular Component: intrinsic component of membrane (GO:0031224);; Biological Process: protein exit from endoplasmic reticulum (GO:0032527);; Biological Process: cellular response to stress (GO:0033554);;	K14026|0|oas:101112399|SEL1L; protein sel-1 homolog 1	Protein processing in endoplasmic reticulum (ko04141)
ENSOARG00000003024	TSSC4	3.87073	74	3.02735	60	2.73903	53	3.0834	61	4.05757	91	2.52535	43	4.64629	91	3.91122	76	2.85864	59	4.15191	86	4.52092	98	6.87795	148	3.62048	70	6.61888	137	4.35604	87	2.85582	61	5.64652	125	4.72844	97	9.03819	231	3.13059	65	0.00196277	0.636602	up	--	--	--	--	--
ENSOARG00000003061	TMEM240	1.42608	17	1.79354	23	1.89748	23	1.77113	22	1.94397	28	0.984182	11	1.77167	22	3.37301	41	3.21996	43	2.49749	33	1.90054	26	3.72231	51	3.45401	42	2.84323	38	2.46786	32	2.48192	34	3.14829	44	3.3706	44	4.39512	71	2.59748	34	0.00847132	0.634843	up	--	--	Cellular Component: intrinsic component of membrane (GO:0031224);; Cellular Component: synapse part (GO:0044456);;	--	--
ENSOARG00000003066	CALU	25.1732	522	35.4998	768	17.674	372	16.9519	362	30.79	755	24.4278	447	14.4943	308	21.5175	454	22.6492	510	19.121	431	21.5813	508	9.41931	221	10.5066	221	11.1203	251	11.6859	256	27.2942	629	5.89505	142	10.3757	233	23.1903	646	10.1173	228	0.00215347	-0.635458	down	--	--	Molecular Function: protein binding (GO:0005515);; Cellular Component: endoplasmic reticulum lumen (GO:0005788);; Biological Process: response to organic substance (GO:0010033);; Cellular Component: membrane (GO:0016020);; Molecular Function: enzyme regulator activity (GO:0030234);; Biological Process: axon regeneration (GO:0031103);; Biological Process: negative regulation of molecular function …	--	--
ENSOARG00000003071	EYA3	6.36978	250	6.67458	274	3.39284	135	2.05165	83	2.66616	124	4.92627	171	2.53685	102	2.77796	111	1.47331	63	2.8666	122	4.53417	203	2.02699	90	1.25591	50	1.86537	80	1.72216	72	3.0551	133	1.26776	58	1.91541	82	2.65212	140	1.61765	69	0.0140756	-0.601514	down	--	--	Molecular Function: phosphoprotein phosphatase activity (GO:0004721);; Cellular Component: microtubule organizing center (GO:0005815);; Biological Process: DNA repair (GO:0006281);; Biological Process: transcription, DNA-templated (GO:0006351);; Biological Process: protein dephosphorylation (GO:0006470);; Biological Process: response to radiation (GO:0009314);; Biological Process: histone modific…	K17621|0|chx:102183018|EYA3; EYA transcriptional coactivator and phosphatase 3	--
ENSOARG00000003111	NA	1.4392	80	3.05794	177	1.60348	90	1.53431	88	1.96059	128	1.62325	80	0.767236	44	1.64767	93	0.771981	47	1.22507	74	1.38799	87	0.508836	32	0.447906	26	0.721641	44	0.779292	46	1.39873	86	0.244033	16	0.499633	30	2.18701	163	1.03526	62	0.0158796	-0.70203	down	--	--	--	K06061|0|oas:101119558|MAML1; mastermind-like protein 1	Notch signaling pathway (ko04330);; Th1 and Th2 cell differentiation (ko04658);; Human papillomavirus infection (ko05165)
ENSOARG00000003154	ARHGAP21	2.99947	366	4.3567	556	3.37452	493	3.40394	478	4.69012	770	3.55733	450	3.37402	466	4.19328	596	4.03471	611	1.91304	255	2.5274	351	2.49528	394	0.935162	116	1.96488	261	1.56625	202	2.59854	353	2.04302	345	2.20994	342	5.4856	1015	1.46651	195	0.00910486	-0.605742	down	--	--	--	K20315|0|oas:101114376|ARHGAP21; rho GTPase-activating protein 21 isoform X1	--
ENSOARG00000003178	NA	5.22649	146	15.7073	456	3.238	92	5.71632	164	9.84272	324	6.48124	159	2.53277	73	9.91396	281	7.98216	241	3.75337	114	5.99981	190	2.64725	84	2.53264	72	6.09359	184	2.75181	81	7.9368	245	1.61125	52	2.47946	75	8.66632	324	2.05668	62	0.0343156	-0.676976	down	--	--	Cellular Component: intracellular part (GO:0044424);;	--	--
ENSOARG00000003211	CDS1	7.28866	212	4.0205	122	5.60619	166	2.20809	66	1.82293	63	6.73883	173	2.65217	79	1.63859	49	1.90317	60	3.8821	123	3.9427	130	2.17032	72	3.35092	99	1.25673	40	1.72884	53	2.90359	94	1.06333	36	1.6702	53	2.00691	79	2.457	78	0.0264961	-0.619252	down	[R]	General function prediction only	--	K00981|0|oas:101110414|CDS1; phosphatidate cytidylyltransferase 1	Glycerophospholipid metabolism (ko00564);; Phosphatidylinositol signaling system (ko04070)
ENSOARG00000003219	PLAGL2	3.85506	136	3.5983	132	2.82746	101	1.56533	57	1.45908	61	3.82788	119	1.9696	71	2.41369	87	0.722558	28	2.15092	83	1.76927	71	2.0724	83	0.997703	36	0.943748	36	2.04573	76	1.61639	63	0.99375	41	0.827654	32	1.72938	82	1.14056	44	0.0062286	-0.668061	down	--	--	--	K19486|0|pps:100974632|PLAGL2; PLAG1 like zinc finger 2	--
ENSOARG00000003247	GNS	17.9632	651	16.0128	606	23.1316	852	8.54466	319	8.6669	372	19.1624	614	8.60629	320	9.7811	362	6.78623	268	11.3734	449	10.7961	445	3.97532	163	10.7659	396	4.86338	192	6.83101	262	12.2285	493	3.70721	156	5.61808	221	9.33598	455	7.0599	278	0.00235605	-0.686166	down	[P]	Inorganic ion transport and metabolism	Cellular Component: extracellular region (GO:0005576);; Cellular Component: lysosome (GO:0005764);; Biological Process: glycosaminoglycan catabolic process (GO:0006027);; Molecular Function: sulfuric ester hydrolase activity (GO:0008484);; Molecular Function: cation binding (GO:0043169);;	K01137|0|oas:101110316|GNS; N-acetylglucosamine-6-sulfatase	Glycosaminoglycan degradation (ko00531);; Lysosome (ko04142)
ENSOARG00000003258	NA	2.95356	131	2.60542	121	1.85865	84	1.22646	56	1.73386	91	2.32054	91	1.48933	68	1.52563	69	1.08663	53	1.50481	73	1.82807	92	0.380847	20	0.999422	45	0.912653	44	0.692271	33	1.72886	85	0.555747	29	0.941417	46	2.35525	140	0.845488	41	0.00978331	-0.629355	down	--	--	--	K19986|0|oas:101113907|EXOC8; exocyst complex component 8	--
ENSOARG00000003263	NIBAN1	1.39496	155	2.10034	243	1.30615	147	2.86672	327	0.668099	88	1.52146	149	0.912404	104	0.589072	67	1.18548	143	1.4138	171	1.42424	180	0.728395	92	0.485921	55	0.583628	71	0.883817	104	1.23038	152	0.939156	121	0.314731	38	1.71968	257	0.471425	57	0.0319917	-0.597614	down	--	--	Biological Process: regulation of protein phosphorylation (GO:0001932);; Cellular Component: extracellular region (GO:0005576);; Biological Process: translation (GO:0006412);; Cellular Component: membrane (GO:0016020);; Biological Process: cellular response to stress (GO:0033554);; Cellular Component: intracellular part (GO:0044424);;	--	--
ENSOARG00000003267	SMARCC1	16.1087	1101	10.7455	767	9.54047	663	6.78928	478	7.44302	603	13.9027	840	6.12319	429	7.53837	525	3.53533	263	7.42298	553	10.5425	819	4.22105	326	4.84417	336	4.10906	306	4.47793	323	7.45087	567	3.37939	269	3.41723	253	9.12899	840	3.92551	291	0.00484851	-0.603463	down	--	--	Cellular Component: sex chromosome (GO:0000803);; Molecular Function: RNA polymerase II regulatory region sequence-specific DNA binding (GO:0000977);; Molecular Function: protein binding (GO:0005515);; Biological Process: chromatin remodeling (GO:0006338);; Biological Process: transcription from RNA polymerase II promoter (GO:0006366);; Biological Process: transmembrane receptor protein tyrosine …	K11649|0|oas:101121808|SMARCC1; SWI/SNF complex subunit SMARCC1	Thermogenesis (ko04714);; Hepatocellular carcinoma (ko05225)
ENSOARG00000003293	PDGFD	0.91556	113	3.21783	414	1.01288	127	2.16994	275	5.7408	837	1.10633	121	1.201	152	8.09962	1016	3.07998	412	0.955572	129	1.51012	212	0.24522	35	1.20294	151	2.98586	400	0.999745	130	3.13427	429	0.35426	51	0.903924	121	2.37207	393	0.955932	128	0.0447585	-0.890108	down	--	--	--	K05450|0|eai:106843123|PDGFD; platelet derived growth factor D	EGFR tyrosine kinase inhibitor resistance (ko01521);; MAPK signaling pathway (ko04010);; Ras signaling pathway (ko04014);; Rap1 signaling pathway (ko04015);; Calcium signaling pathway (ko04020);; Phospholipase D signaling pathway (ko04072);; PI3K-Akt signaling pathway (ko04151);; Focal adhesion (ko04510);; Gap junction (ko04540);; Regulation of actin cytoskeleton (ko04810);; Prostate cancer (ko05…
ENSOARG00000003318	TRIM2	0.614284	33	1.57394	88	0.556328	30	0.146024	8	0.523442	33	0.570282	27	0.331594	18	0.622771	34	0.647421	38	0.510399	30	0.333105	21	0	0	0.117493	7	0.54832	32	0.267811	15	0.759118	45	0.157251	10	0.295584	17	0.528847	38	0.11094	7	0.0475158	-0.874485	down	[R]	General function prediction only	Molecular Function: catalytic activity (GO:0003824);; Biological Process: protein modification by small protein conjugation (GO:0032446);; Biological Process: regulation of apoptotic process (GO:0042981);; Cellular Component: intracellular part (GO:0044424);; Molecular Function: transition metal ion binding (GO:0046914);;	K11997|0|oas:101103349|TRIM2; tripartite motif-containing protein 2 isoform X3	--
ENSOARG00000003320	FAM76A	3.61362	73	6.09142	129	6.2329	128	3.59803	75	5.1564	124	3.62652	65	3.93567	82	4.94854	102	2.46756	55	4.23772	94	4.31398	99	2.02667	47	2.69739	56	2.29329	51	2.23918	48	3.34473	76	1.74586	41	1.21703	27	5.05243	138	2.22571	49	0.00176036	-0.622474	down	--	--	--	--	--
ENSOARG00000003336	NA	0.158906	16	0.119458	13	0.202187	21	0.136682	14	0.372952	44	0.268513	24	0.061668	7	0.060452	7	0.284919	31	0.139641	15	0.134683	15	0.076677	9	0.062723	7	0.400839	43	0.210687	22	0.282061	31	0.198957	23	0.636198	68	0.873414	116	0.329161	35	0.0401345	0.875504	up	--	--	Molecular Function: endopeptidase activity (GO:0004175);; Biological Process: cellular process (GO:0009987);; Cellular Component: extracellular matrix (GO:0031012);; Biological Process: organic substance metabolic process (GO:0071704);;	K08627|0|oas:101112214|ADAMTS13; LOW QUALITY PROTEIN: A disintegrin and metalloproteinase with thrombospondin motifs 13	--
ENSOARG00000003339	RASSF3	5.05148	79	17.8426	289	3.15427	50	6.32375	101	9.34532	172	6.63814	91	1.59419	26	15.0524	238	10.4725	176	3.57323	61	5.70219	101	1.22061	22	1.55618	25	6.71452	114	1.14293	19	9.39002	162	0.584296	11	1.60425	27	8.53103	178	2.76722	47	0.0276533	-0.984845	down	--	--	Molecular Function: protein binding (GO:0005515);; Biological Process: cell communication (GO:0007154);; Cellular Component: membrane (GO:0016020);; Cellular Component: intracellular part (GO:0044424);;	K09852|3.40151e-162|oas:101110579|RASSF3; ras association domain-containing protein 3	--
ENSOARG00000003355	DCST2	7.16972	485	0.24197	13	0.334711	18	0.521335	28	5.771	462	0.304558	14	4.60011	319	0.306666	16	0.536777	30	9.51739	700	7.9455	611	0.534738	31	7.48002	513	6.97637	513	9.38893	670	11.5205	857	0.492608	30	13.2009	965	10.9928	975	9.58798	703	0.0485154	1.49646	up	--	--	Cellular Component: intrinsic component of membrane (GO:0031224);;	--	--
ENSOARG00000003423	CYP1A1	0.170394	6	0.309494	10	0.30091	10	0.149161	5	0.281666	10	0.092761	3	0.579819	18	0.072467	3	0.961236	31	1.1858	39	1.62123	55	0.03327	2	0.670296	21	0.814791	27	0.798231	25	1.07589	36	0.377998	13	0.297159	10	0.695222	28	4.26974	138	0.0124337	1.43235	up	[QV]	Secondary metabolites biosynthesis, transport and catabolism;; Defense mechanisms	--	K07408|0|chx:102170823|cytochrome P450 1A1	Steroid hormone biosynthesis (ko00140);; Tryptophan metabolism (ko00380);; Retinol metabolism (ko00830);; Metabolism of xenobiotics by cytochrome P450 (ko00980);; Ovarian steroidogenesis (ko04913);; Chemical carcinogenesis (ko05204)
ENSOARG00000003430	PDZK1IP1	14.7718	774	14.6968	804	17.3664	924	11.3178	611	7.40988	460	6.77756	314	29.5651	1586	13.6227	727	10.1629	579	16.7753	957	17.8936	1066	8.82951	523	21.3984	1138	28.0898	1599	26.1301	1444	15.8376	923	32.7836	1993	26.0538	1478	7.83137	552	16.0597	913	0.0314953	0.630277	up	--	--	Cellular Component: extracellular region (GO:0005576);; Cellular Component: intrinsic component of membrane (GO:0031224);;	--	--
ENSOARG00000003470	KIF3B	2.93461	148	3.06546	161	2.5095	128	1.05287	55	1.17918	70	2.78166	124	1.2809	66	1.54521	79	1.49785	82	0.877297	48	2.48028	142	0.622841	36	0.771908	40	0.999925	55	0.985628	53	1.68621	94	0.433461	26	0.695114	38	1.4685	99	0.74941	41	0.00976513	-0.694946	down	--	--	--	K20196|0|oas:101104261|KIF3B; kinesin-like protein KIF3B	--
ENSOARG00000003484	NA	8.81281	114	10.4665	142	12.6237	166	10.3531	138	11.7668	180	8.8818	102	11.3764	151	10.429	138	16.2358	228	11.6492	164	10.3284	152	14.5321	212	16.8335	221	17.0817	240	15.992	218	15.083	217	18.3478	275	16.4823	231	17.161	298	18.0866	254	0.000149204	0.611674	up	--	--	--	--	--
ENSOARG00000003493	CHTF8	25.9339	237	16.9282	162	16.6266	154	13.3586	126	11.6395	126	26.3915	213	13.9365	130	11.2011	104	8.69217	86	16.4805	164	16.1984	168	7.78886	81	7.55019	70	6.3834	64	9.12654	88	9.51786	97	7.52545	80	6.10448	61	18.7718	230	6.65334	66	0.000874806	-0.668255	down	--	--	Biological Process: mitotic sister chromatid segregation (GO:0000070);; Molecular Function: DNA binding (GO:0003677);; Biological Process: DNA metabolic process (GO:0006259);; Molecular Function: DNA-dependent ATPase activity (GO:0008094);; Cellular Component: intracellular membrane-bounded organelle (GO:0043231);; Cellular Component: protein complex (GO:0043234);; Biological Process: positive re…	K11270|3.99029e-84|aml:100475073|CHTF8; LOW QUALITY PROTEIN: chromosome transmission fidelity protein 8 homolog	--
ENSOARG00000003530	RHBDD3	2.30495	53	1.61261	39	1.3447	31	2.84567	67	2.20168	59	1.6844	34	2.35698	55	1.07996	25	3.09884	77	2.17169	54	2.85715	74	2.80612	72	2.36712	55	3.83229	95	3.08566	74	3.01918	76	2.82071	75	2.95438	73	5.21607	159	2.88223	71	0.000446997	0.692598	up	--	--	Cellular Component: membrane (GO:0016020);; Biological Process: protein metabolic process (GO:0019538);; Biological Process: single-organism cellular process (GO:0044763);; Biological Process: regulation of cellular process (GO:0050794);; Biological Process: response to stimulus (GO:0050896);;	--	--
ENSOARG00000003582	NA	4.24584	488	3.92512	471	3.65965	427	4.53538	536	4.57076	621	3.51724	357	4.24596	499	4.43354	519	5.19512	648	5.05707	632	4.93123	644	7.31574	949	5.26896	614	6.06259	757	7.47475	905	5.65126	721	6.51468	868	6.51778	810	8.34052	1288	4.95286	617	1.14912e-06	0.63094	up	--	--	Biological Process: transport (GO:0006810);; Cellular Component: AP-type membrane coat adaptor complex (GO:0030119);; Cellular Component: nuclear lumen (GO:0031981);;	K19025|0|aju:106984492|AP5Z1; AP-5 complex subunit zeta-1	--
ENSOARG00000003641	NA	0.221119	18	0.524688	44	0.220232	18	0.390596	32	0.477384	45	0.229096	17	0.294603	24	0.785758	64	0.448651	39	0.342729	30	0.268367	25	0.113105	11	0.259457	21	0.366261	32	0.22016	19	0.330566	30	0.083665	8	0.118292	11	0.378011	41	0.242989	21	0.0301164	-0.652842	down	[R]	General function prediction only	Molecular Function: binding (GO:0005488);;	K09228|0|oas:101114301|zinc finger protein 548-like	Herpes simplex virus 1 infection (ko05168)
ENSOARG00000003739	NA	0.542035	36	0.628829	43	0.648632	43	0.637727	43	0.645122	50	0.549963	32	0.611252	41	0.314737	21	1.10964	79	0.561131	40	0.608057	45	0.587818	44	0.524364	35	0.681911	49	0.991604	68	0.514385	38	1.35811	103	0.96712	68	1.19988	105	1.50793	106	0.0181717	0.634531	up	--	--	--	K04854|0|chx:102187163|CACNA1G; calcium voltage-gated channel subunit alpha1 G	MAPK signaling pathway (ko04010);; Calcium signaling pathway (ko04020);; Circadian entrainment (ko04713);; Aldosterone synthesis and secretion (ko04925);; Cortisol synthesis and secretion (ko04927);; GnRH secretion (ko04929);; Type II diabetes mellitus (ko04930);; Cushing syndrome (ko04934)
ENSOARG00000003765	GAS2L1	11.3311	499	10.7692	496	8.98359	402	10.287	466	10.6939	558	9.40492	366	10.0402	453	9.47186	425	8.69811	416	11.898	570	11.0616	554	18.566	924	8.8912	397	7.86807	377	12.5391	583	15.7652	772	13.4289	686	11.9499	570	27.6254	1636	16.8512	805	0.000375942	0.594164	up	--	--	Biological Process: microtubule depolymerization (GO:0007019);; Molecular Function: transcription factor binding (GO:0008134);; Biological Process: gene expression (GO:0010467);; Cellular Component: microtubule cytoskeleton (GO:0015630);; Molecular Function: tubulin binding (GO:0015631);; Biological Process: cell growth (GO:0016049);; Biological Process: cell cycle process (GO:0022402);; Biologic…	--	--
ENSOARG00000003943	BICRAL	1.15107	91	2.39711	197	1.28216	103	0.980009	80	1.37894	129	1.3187	92	0.551211	45	2.20842	177	1.00407	86	0.889716	77	1.31011	118	0.41805	38	0.291842	24	0.650632	56	0.73985	62	1.1455	101	0.261528	24	0.625602	54	1.03997	110	0.497669	43	0.00193338	-0.841822	down	--	--	--	--	--
ENSOARG00000004040	TBX6	0.379786	11	0.567155	17	0.994696	29	0.652957	20	0.582711	20	0.602496	16	0.529398	16	0.4756	14	0.886305	28	0.274281	9	0.349328	12	1.33428	44	1.35986	40	0.656809	21	0.744454	23	0.340836	11	1.05286	36	0.428119	14	2.20933	86	0.787483	25	0.0311938	0.727101	up	--	--	Biological Process: embryonic axis specification (GO:0000578);; Molecular Function: nucleic acid binding transcription factor activity (GO:0001071);; Molecular Function: transcription factor activity, RNA polymerase II transcription factor binding (GO:0001076);; Molecular Function: RNA polymerase II transcription factor binding (GO:0001085);; Biological Process: formation of primary germ layer (G…	K10180|0|chx:102186736|TBX6; T-box 6	--
ENSOARG00000004053	PRAM1	0.267377	11	0.440495	19	0.254054	11	0.36805	16	0.448697	22	0.33573	13	0.225731	10	0.192649	8	0.492677	22	0.465858	21	0.328274	16	0.229833	11	0.4123	18	0.904805	41	0.607874	27	0.549773	25	0.535258	26	0.328446	15	0.742345	41	0.667655	30	0.013852	0.700399	up	[D]	Cell cycle control, cell division, chromosome partitioning	Biological Process: regulation of myeloid leukocyte mediated immunity (GO:0002886);; Biological Process: cell surface receptor signaling pathway (GO:0007166);;	K19994|0|oas:101104576|PRAM1; PML-RARA-regulated adapter molecule 1	--
ENSOARG00000004071	NA	44.4669	146	46.0667	158	54.1081	181	79.875	270	70.6384	274	45.386	132	65.6129	221	30.5439	102	93.8803	335	78.3131	280	49.4936	185	31.1513	116	107.683	358	85.9021	306	90.2464	312	78.7638	287	115.312	439	152.904	543	60.9145	269	112.458	400	0.0162438	0.668102	up	--	--	Biological Process: mucosal immune response (GO:0002385);; Biological Process: antimicrobial humoral response (GO:0019730);; Biological Process: defense response to bacterium (GO:0042742);; Molecular Function: cation binding (GO:0043169);; Cellular Component: extracellular region part (GO:0044421);;	K23125|1.47451e-21|oro:101367768|DEFB1; beta-defensin 1	ABC transporters (ko02010);; Staphylococcus aureus infection (ko05150)
ENSOARG00000004158	SRM	9.03703	238	7.69042	212	8.98406	240	11.7118	317	9.02698	281	9.35956	218	9.19907	248	11.5461	310	6.45153	185	5.71401	164	9.59834	287	41.7798	1242	8.79013	235	9.51292	272	9.16083	255	6.46453	189	10.3272	316	10.313	294	16.3896	580	10.1154	289	0.013654	0.675245	up	[E]	Amino acid transport and metabolism	--	K00797|1.54766e-163|chx:102169500|SRM; spermidine synthase	Cysteine and methionine metabolism (ko00270);; Arginine and proline metabolism (ko00330);; Glutathione metabolism (ko00480)
ENSOARG00000004265	NA	4.00488	1150	2.31646	695	1.78104	520	1.48277	439	0.848568	289	3.34365	848	1.46193	430	0.875316	257	0.654007	204	1.59244	498	2.64157	862	0.910691	296	0.764427	223	0.555511	174	1.17803	357	1.37138	438	0.614134	205	0.836294	260	1.01984	394	1.20044	374	0.0302351	-0.616659	down	[D]	Cell cycle control, cell division, chromosome partitioning	--	K10380|0|chx:102189650|ANK3; ankyrin 3	Proteoglycans in cancer (ko05205)
ENSOARG00000004280	ZFP3	1.79281	60	2.61989	91	1.44248	49	0.907268	32	1.44342	57	1.57627	47	1.32424	46	1.06933	37	1.19878	44	1.47759	54	0.933083	36	0.703691	27	0.869569	30	0.964227	35	0.922655	33	1.28089	48	0.470648	19	0.688912	25	0.993416	45	0.795207	29	0.000214545	-0.676743	down	[R]	General function prediction only	Molecular Function: cation binding (GO:0043169);; Molecular Function: organic cyclic compound binding (GO:0097159);;	--	--
ENSOARG00000004338	RHOBTB1	0.568884	29	5.2656	277	0.347635	18	2.06984	108	2.46535	147	0.382575	18	0.170734	9	3.71593	191	2.46435	135	0.98554	55	1.35168	78	0.259719	15	0.166221	9	1.62042	89	0.212855	12	2.05491	116	0.210414	13	0.629011	35	1.49698	102	0.320707	18	0.039734	-1.11318	down	--	--	Molecular Function: purine ribonucleoside binding (GO:0032550);; Biological Process: intracellular signal transduction (GO:0035556);; Cellular Component: cell part (GO:0044464);;	K07868|0|oas:101120983|RHOBTB1; rho-related BTB domain-containing protein 1 isoform X1	Ubiquitin mediated proteolysis (ko04120)
ENSOARG00000004361	ANLN	26.4421	1966	16.4024	1274	18.0241	1362	14.9054	1141	6.89231	607	22.4906	1477	16.7205	1274	3.67193	279	8.01873	648	10.2433	829	15.9003	1344	8.34867	702	8.49142	641	5.35961	434	6.53531	513	10.3489	856	7.4043	639	3.50399	283	14.5233	1453	5.0718	409	0.013458	-0.668889	down	--	--	Molecular Function: cytoskeletal protein binding (GO:0008092);; Biological Process: epithelial cell migration (GO:0010631);; Biological Process: hemopoiesis (GO:0030097);; Cellular Component: cortical actin cytoskeleton (GO:0030864);; Cellular Component: nuclear lumen (GO:0031981);;	K18621|0|oas:101116045|ANLN; anillin isoform X1	--
ENSOARG00000004375	AHCYL2	174.889	6556	105.235	4120	119.547	4552	45.6951	1763	33.8426	1503	125.411	4153	58.6834	2253	34.62	1322	27.3515	1114	97.9272	3995	89.417	3809	34.8496	1476	50.1773	1791	17.8738	729	59.12	2260	42.6779	1779	27.9832	1218	68.692	2788	55.8067	2625	37.9935	1545	0.0248563	-0.66314	down	[H]	Coenzyme transport and metabolism	--	K01251|0|ssc:100514931|AHCYL2; adenosylhomocysteinase 3 isoform X1	Cysteine and methionine metabolism (ko00270)
ENSOARG00000004403	ARID5B	7.09648	952	6.86551	961	6.04602	824	7.27053	1003	7.59568	1205	9.79127	1160	5.48089	753	4.53985	620	3.90168	568	4.37107	638	7.70654	1174	2.72232	413	3.92045	534	3.89393	568	3.44356	487	3.7457	559	1.68633	263	3.89987	566	3.93592	710	3.37172	491	0.000549346	-0.627114	down	--	--	--	--	--
ENSOARG00000004435	LOC101105644	1.57157	45	1.17307	35	0.942205	28	0.874501	26	0.862825	29	1.44784	37	0.752463	22	0.665518	20	0.670492	21	0.990088	31	0.894672	29	0.551129	18	0.366915	11	0.325056	10	0.71884	22	0.718472	23	0.339491	12	0.743459	23	0.513949	20	0.457946	15	0.0021997	-0.702007	down	[J]	Translation, ribosomal structure and biogenesis	Biological Process: nuclear-transcribed mRNA catabolic process (GO:0000956);; Molecular Function: translation release factor activity (GO:0003747);; Cellular Component: cytoplasm (GO:0005737);; Biological Process: translational termination (GO:0006415);; Biological Process: protein alkylation (GO:0008213);; Molecular Function: purine ribonucleoside binding (GO:0032550);; Molecular Function: ribon…	K03265|0|acs:100566787|etf1; eukaryotic translation termination factor 1	mRNA surveillance pathway (ko03015)
ENSOARG00000004441	SLC41A1	3.12167	102	2.89976	99	2.06213	69	2.03591	69	4.23515	164	3.14217	91	1.11656	38	2.5678	86	1.32963	47	1.21111	43	2.22911	83	0.782514	29	0.756209	25	1.17108	42	1.66169	58	2.69247	98	0.357771	14	1.03566	37	2.27902	100	0.743948	27	0.0140583	-0.728868	down	[P]	Inorganic ion transport and metabolism	--	K15122|0|oas:101115722|SLC41A1; solute carrier family 41 member 1 isoform X1	--
ENSOARG00000004448	ASH1L	2.82111	571	3.57927	756	2.47162	508	1.47957	308	1.91133	458	2.59643	464	1.06718	221	2.27959	470	1.47583	325	1.78221	393	2.26957	522	0.958407	219	1.04818	215	1.36125	300	1.07242	229	1.99296	448	0.535836	126	1.00642	221	1.87012	509	1.07535	236	0.00189188	-0.619476	down	[R]	General function prediction only	Biological Process: MAPK cascade (GO:0000165);; Biological Process: cytokine production (GO:0001816);; Biological Process: acute inflammatory response (GO:0002526);; Molecular Function: nucleic acid binding (GO:0003676);; Cellular Component: extracellular region (GO:0005576);; Biological Process: transcription from RNA polymerase II promoter (GO:0006366);; Biological Process: I-kappaB kinase/NF-k…	K06101|0|oas:101119775|ASH1L; histone-lysine N-methyltransferase ASH1L isoform X1	Lysine degradation (ko00310)
ENSOARG00000004497	ZNF445	1.13908	81	3.35306	247	1.70564	123	0.678065	50	1.26525	106	0.68459	43	0.36768	27	2.27383	164	1.08608	84	0.794653	61	0.633558	51	0.276842	23	0.534234	39	0.971089	75	0.564026	42	1.04595	82	0.272279	23	0.76642	59	1.10567	105	0.704446	54	0.00897432	-0.854714	down	--	--	Molecular Function: nucleic acid binding transcription factor activity (GO:0001071);; Cellular Component: extracellular region (GO:0005576);; Biological Process: transcription, DNA-templated (GO:0006351);; Molecular Function: cation binding (GO:0043169);; Cellular Component: intracellular membrane-bounded organelle (GO:0043231);; Molecular Function: organic cyclic compound binding (GO:0097159);;	K09229|0|oas:101119511|ZNF445; zinc finger protein 445 isoform X1	--
ENSOARG00000004519	NA	0.653674	19	0.719481	21	0.457989	13	1.23526	36	0.842287	28	0.726543	18	1.26936	37	0.639729	19	1.00759	31	1.27836	39	0.661593	21	1.51729	48	0.758055	22	0.919678	28	1.98059	59	1.11727	35	0.567134	19	1.79072	55	2.92557	110	1.20338	37	0.0272655	0.66134	up	--	--	Biological Process: regulation of cytokine production (GO:0001817);; Biological Process: defense response (GO:0006952);; Biological Process: response to organic substance (GO:0010033);; Biological Process: regulation of cellular metabolic process (GO:0031323);; Biological Process: single-organism cellular process (GO:0044763);; Biological Process: positive regulation of response to stimulus (GO:0…	K12794|1.16041e-151|chx:102170987|CARD9; caspase recruitment domain family member 9	NOD-like receptor signaling pathway (ko04621);; C-type lectin receptor signaling pathway (ko04625);; Tuberculosis (ko05152);; Herpes simplex virus 1 infection (ko05168)
ENSOARG00000004526	NR1D2	8.00022	301	10.1767	400	7.99116	306	3.49653	136	6.56817	293	9.6431	321	5.40491	209	6.87207	264	5.19032	213	3.99003	164	7.01799	300	2.07394	89	4.23888	162	4.23181	173	2.47009	98	5.87653	246	1.63261	72	1.96223	80	5.39325	273	3.64316	149	0.00136774	-0.728876	down	--	--	Molecular Function: DNA binding (GO:0003677);; Molecular Function: RNA polymerase II transcription factor activity, ligand-activated sequence-specific DNA binding (GO:0004879);; Biological Process: transcription, DNA-templated (GO:0006351);; Biological Process: lipid metabolic process (GO:0006629);; Biological Process: inflammatory response (GO:0006954);; Biological Process: circadian rhythm (GO:…	K08531|0|oas:101103536|NR1D2; nuclear receptor subfamily 1 group D member 2 isoform X1	--
ENSOARG00000004680	SH3PXD2A	1.03886	83	2.4845	207	1.42263	116	0.348427	29	1.22324	116	0.642256	46	0.35538	30	1.3949	114	0.708246	62	0.651102	57	0.636176	58	0.401115	37	0.346299	28	0.671758	59	0.384032	33	1.22874	109	0.215355	20	0.477569	42	0.995246	107	0.208996	19	0.0165101	-0.80611	down	--	--	Biological Process: syncytium formation by plasma membrane fusion (GO:0000768);; Molecular Function: phospholipid binding (GO:0005543);; Cellular Component: actin cytoskeleton (GO:0015629);; Biological Process: reactive oxygen species metabolic process (GO:0072593);;	K24032|0|chx:102186827|SH3PXD2A; SH3 and PX domains 2A	--
ENSOARG00000004730	STK4	3.24839	197	2.94252	186	2.62301	162	1.24361	78	1.45614	105	2.96561	159	1.37381	86	1.50919	93	1.1284	75	1.82032	120	2.12668	147	0.571716	40	1.08755	67	0.607456	40	1.57336	101	1.3805	93	0.584694	42	0.867636	57	1.6845	137	0.999481	66	0.00203096	-0.725502	down	[T]	Signal transduction mechanisms	--	K04411|0|oas:101110437|STK4; serine/threonine-protein kinase 4 isoform X1	MAPK signaling pathway (ko04010);; Ras signaling pathway (ko04014);; FoxO signaling pathway (ko04068);; Pathways in cancer (ko05200);; Non-small cell lung cancer (ko05223)
ENSOARG00000004763	FOXN2	1.09196	44	2.00296	84	1.10762	45	0.439511	19	0.921084	44	0.83029	30	0.356999	15	0.689051	29	0.64945	29	0.577954	26	0.857721	39	0.421456	20	0.636261	26	0.253377	12	0.279607	12	0.762104	34	0.264713	13	0.170882	8	0.782023	43	0.30371	14	0.0109047	-0.773874	down	--	--	Molecular Function: nucleic acid binding transcription factor activity (GO:0001071);; Molecular Function: DNA binding (GO:0003677);; Biological Process: transcription, DNA-templated (GO:0006351);; Biological Process: skeletal muscle tissue development (GO:0007519);; Cellular Component: intracellular membrane-bounded organelle (GO:0043231);;	K09407|0|oas:101106923|FOXN2; forkhead box protein N2	--
ENSOARG00000004778	UBE2H	19.2126	254	29.6372	408	14.7575	198	10.85	148	14.5263	228	19.5216	228	8.25422	112	17.3313	233	9.81265	141	9.116	131	16.3664	245	7.30803	109	6.10142	82	10.0374	144	4.44199	62	14.0559	206	4.33037	67	9.11616	130	13.3549	237	6.44121	93	0.00497275	-0.656588	down	[O]	Posttranslational modification, protein turnover, chaperones	--	K10576|7.47511e-106|vvp:112928926|UBE2H; ubiquitin-conjugating enzyme E2 H	Ubiquitin mediated proteolysis (ko04120)
ENSOARG00000004779	LOC101122787	4.96554	108	11.0079	249	3.39964	75	6.41647	143	8.30751	213	5.82179	112	4.33321	96	7.9957	177	7.85263	185	3.40035	81	6.13655	151	3.14937	77	2.88571	64	3.37649	80	2.37774	55	8.75003	211	1.44843	37	4.29379	101	4.1017	120	2.02858	48	0.0148284	-0.65871	down	[R]	General function prediction only	Biological Process: androgen metabolic process (GO:0008209);; Molecular Function: oxidoreductase activity (GO:0016491);; Cellular Component: intrinsic component of membrane (GO:0031224);; Cellular Component: membrane-bounded organelle (GO:0043227);; Cellular Component: intracellular non-membrane-bounded organelle (GO:0043232);; Biological Process: single-organism metabolic process (GO:0044710);;	--	--
ENSOARG00000004811	NA	10.7599	215	12.427	255	6.61252	135	6.48043	128	8.45802	190	7.76321	137	4.925	97	7.05241	142	4.90585	104	6.06449	126	7.68358	171	3.69895	80	3.87481	79	4.37845	96	3.56025	76	7.9069	173	2.61295	61	3.53081	75	6.00063	162	2.89243	63	0.00129035	-0.607715	down	--	--	Biological Process: long-chain fatty acid metabolic process (GO:0001676);; Biological Process: germ cell development (GO:0007281);; Biological Process: axon ensheathment (GO:0008366);; Cellular Component: intracellular membrane-bounded organelle (GO:0043231);; Molecular Function: RNA binding (GO:0044822);; Biological Process: mRNA destabilization (GO:0061157);;	K14945|0|cjc:100391320|QKI; QKI, KH domain containing RNA binding	--
ENSOARG00000004822	FBXO21	3.66158	200	4.70688	268	1.84891	103	2.1877	123	2.72543	176	3.93678	190	1.98062	111	3.11926	174	2.00737	119	2.47013	147	2.98712	186	1.13708	71	0.946058	53	2.03204	121	1.64638	95	2.73062	166	0.662906	42	0.830743	50	2.48851	183	0.98218	59	0.00196096	-0.729844	down	[T]	Signal transduction mechanisms	Molecular Function: nucleic acid binding (GO:0003676);;	K10301|0|bbub:102403694|FBXO21; F-box only protein 21 isoform X1	--
ENSOARG00000004836	CTDSP2	39.2369	912	42.889	1040	29.0148	685	31.0587	743	37.8461	1040	50.7804	1042	15.1916	362	45.8371	1085	23.016	581	26.1863	662	30.3475	801	11.8095	310	19.8976	469	24.1212	609	16.1431	396	33.944	877	9.40488	254	17.4827	440	35.4468	1107	16.2977	411	0.00422474	-0.594691	down	[K]	Transcription	--	K15731|0|oas:101114599|CTDSP2; carboxy-terminal domain RNA polymerase II polypeptide A small phosphatase 2	--
ENSOARG00000004846	LOC101118053	0.979256	35	1.2983	49	0.59762	22	0.59569	22	0.517049	22	0.8819	28	0.544766	20	0.23754	9	0.559829	22	0.713207	28	0.58803	24	0.174469	8	0.290544	11	0.286871	12	0.347224	14	0.393716	16	0.229309	10	0.284052	11	0.383105	19	0.299518	12	0.000438369	-0.929165	down	--	--	--	--	--
ENSOARG00000004905	PUSL1	3.36166	59	2.84305	52	3.14605	56	3.92903	71	3.78565	79	3.83928	60	3.76306	68	3.27312	59	3.70486	71	4.59702	88	4.81927	96	9.81426	194	5.53174	98	3.41488	65	6.69764	124	3.75172	73	6.98617	142	6.29577	119	8.10581	191	5.52174	105	1.32432e-05	0.843662	up	[J]	Translation, ribosomal structure and biogenesis	Molecular Function: nucleic acid binding (GO:0003676);; Biological Process: tRNA metabolic process (GO:0006399);; Biological Process: RNA modification (GO:0009451);; Molecular Function: intramolecular transferase activity (GO:0016866);; Cellular Component: membrane-bounded organelle (GO:0043227);;	--	--
ENSOARG00000004986	LOC101121190	5.61745	51	4.40777	42	4.35125	40	7.03597	65	3.87818	41	4.99031	40	6.5025	60	7.95852	73	4.83785	47	6.32263	62	5.50309	56	10.2152	103	6.35989	58	6.76376	66	6.46141	61	7.18784	72	9.75121	101	9.25901	90	11.1388	134	6.96978	68	0.00194788	0.601415	up	--	--	Molecular Function: RNA binding (GO:0003723);; Cellular Component: intracellular ribonucleoprotein complex (GO:0030529);; Cellular Component: intracellular membrane-bounded organelle (GO:0043231);; Cellular Component: cytoplasmic part (GO:0044444);;	K17422|2.84476e-81|oas:101121190|39S ribosomal protein L41, mitochondrial-like	--
ENSOARG00000005009	TMX3	8.94514	369	6.22567	269	4.95898	208	3.42802	146	3.24892	159	7.04694	257	2.96203	126	2.40059	101	2.3608	106	3.03007	136	5.60222	263	1.86748	88	1.87803	79	1.41867	64	2.10184	92	2.41911	111	1.05683	51	1.74236	78	3.94193	219	1.78245	80	0.00146523	-0.820554	down	[O]	Posttranslational modification, protein turnover, chaperones	--	K09585|0|chx:102181645|TMX3; thioredoxin related transmembrane protein 3	--
ENSOARG00000005041	ZNF333	2.37606	105	4.11748	183	2.4963	108	1.28447	59	2.56586	133	2.10779	81	1.28972	59	2.566	112	1.80048	84	1.82739	89	1.53703	76	0.609521	31	1.10343	50	1.16432	57	0.901956	43	1.72748	83	0.598939	32	1.04511	51	2.07083	122	1.19804	58	0.000130828	-0.791029	down	[R]	General function prediction only	Biological Process: transcription, DNA-templated (GO:0006351);; Molecular Function: cation binding (GO:0043169);; Cellular Component: cell part (GO:0044464);;	K09228|0|chx:102186293|ZNF333; zinc finger protein 333	Herpes simplex virus 1 infection (ko05168)
ENSOARG00000005180	HLTF	3.61223	275	5.07707	403	2.7644	214	2.66247	209	3.50453	316	3.84686	259	2.27802	178	2.50985	195	3.24292	268	2.77464	230	3.11999	270	1.53825	133	1.76482	137	2.06442	171	1.32644	107	4.73045	400	0.941287	84	1.14567	95	2.30472	236	1.39202	115	0.00533351	-0.594924	down	[S]	Function unknown	Molecular Function: RNA polymerase II regulatory region sequence-specific DNA binding (GO:0000977);; Molecular Function: transcription factor activity, RNA polymerase II core promoter proximal region sequence-specific binding (GO:0000982);; Molecular Function: RNA binding (GO:0003723);; Molecular Function: ubiquitin-protein transferase activity (GO:0004842);; Biological Process: DNA repair (GO:00…	K15711|0|oas:101122911|HLTF; helicase-like transcription factor isoform X1	--
ENSOARG00000005247	NA	4.31381	29	7.08808	49	3.01669	21	3.30679	23	2.51359	20	4.98299	29	1.96409	14	1.455	10	2.682	20	3.85835	28	5.40668	41	1.96305	15	1.61867	11	0.977352	7	2.05675	15	3.1276	23	1.28952	10	0.958729	7	3.12652	28	0.862997	7	0.0463142	-0.637164	down	--	--	Cellular Component: intrinsic component of membrane (GO:0031224);;	--	--
ENSOARG00000005301	HLF	1.67907	33	2.72933	56	1.9104	38	2.30779	47	3.89481	90	2.02278	35	1.16162	24	2.91389	58	2.32518	49	1.79842	38	1.89252	42	1.42343	32	0.935129	19	1.77238	38	0.674317	14	2.46019	54	0.215307	5	1.10124	24	2.29805	60	1.69766	36	0.0447773	-0.58601	down	--	--	Molecular Function: nucleic acid binding transcription factor activity (GO:0001071);; Molecular Function: DNA binding (GO:0003677);; Biological Process: transcription, DNA-templated (GO:0006351);; Biological Process: skeletal muscle tissue development (GO:0007519);; Cellular Component: intracellular membrane-bounded organelle (GO:0043231);;	K09057|3.46501e-158|chx:102180343|HLF; HLF, PAR bZIP transcription factor	--
ENSOARG00000005309	SH3D19	22.6085	1549	84.3597	6033	26.9483	1875	20.1503	1421	49.9339	4047	19.8039	1198	9.1476	642	65.732	4586	31.4427	2339	21.9118	1633	17.9506	1397	10.1287	784	12.1927	847	34.9113	2599	10.3118	745	40.8525	3110	9.07273	722	7.93692	589	29.8593	2750	9.24221	687	0.011037	-0.88994	down	--	--	Biological Process: cell morphogenesis (GO:0000902);; Molecular Function: protein binding (GO:0005515);; Biological Process: membrane protein ectodomain proteolysis (GO:0006509);; Biological Process: organelle organization (GO:0006996);; Cellular Component: membrane (GO:0016020);; Cellular Component: intracellular membrane-bounded organelle (GO:0043231);;	--	--
ENSOARG00000005364	PCED1A	15.5453	559	21.5638	809	17.1997	628	14.0471	520	31.2137	1327	21.5621	684	31.8181	1171	13.5118	495	29.5891	1154	26.3267	1029	20.226	826	40.1667	1630	37.1297	1353	32.7468	1278	35.1122	1330	24.3088	971	37.5318	1565	33.4839	1302	35.1157	1696	36.1197	1407	0.000788388	0.685374	up	--	--	--	--	--
ENSOARG00000005413	AMER1	0.485883	36	1.38648	107	0.692497	52	0.099476	8	0.451177	40	0.205875	14	0.19976	15	0.551341	42	0.275509	22	0.178292	15	0.28987	25	0.067275	6	0.150837	12	0.310966	25	0.110695	9	0.33324	28	0.019037	2	0.32297	26	0.195507	20	0.108642	9	0.0116755	-1.10904	down	--	--	--	K19407|0|oas:101110818|AMER1; APC membrane recruitment protein 1	--
ENSOARG00000005448	EFNB2	1.50578	41	3.94892	113	0.942396	27	1.16749	33	2.17263	70	2.15462	52	0.306892	9	2.74269	77	1.96137	58	1.01654	31	1.76393	55	0.805232	25	0.3226	9	0.998296	30	0.487308	14	2.36896	72	0.287261	10	0.418216	13	1.30811	48	0.197621	6	0.0198795	-0.952669	down	--	--	--	K05463|0|oas:101115469|EFNB2; ephrin-B2	Axon guidance (ko04360)
ENSOARG00000005463	NA	1.12039	29	1.22797	33	1.81986	47	2.65284	69	0.424565	13	1.8603	42	1.90304	49	0.599436	16	0.806776	22	2.27512	62	1.87425	54	2.05027	58	2.1673	55	1.43171	39	2.46215	65	2.579	72	1.72861	51	2.25337	61	3.72266	126	1.84749	51	0.013057	0.668091	up	--	--	--	K17199|7.72318e-64|chx:102179270|CRACR2B, EFCAB4A; calcium release activated channel regulator 2B	--
ENSOARG00000005515	LOC101115897	2.72336	153	3.72981	218	1.9354	110	0.570752	33	0.89551	60	2.37749	118	0.631415	37	1.43687	82	1.06619	65	1.01243	62	1.79153	114	0.270885	18	0.507332	29	0.932425	57	0.368106	22	0.924276	58	0.38193	25	0.420928	26	1.19709	90	0.434449	27	0.00137101	-1.08787	down	[E]	Amino acid transport and metabolism	Molecular Function: catalytic activity (GO:0003824);; Cellular Component: mitochondrial part (GO:0044429);; Biological Process: single-organism metabolic process (GO:0044710);;	K17509|0|oas:101115897|PDPR; pyruvate dehydrogenase phosphatase regulatory subunit, mitochondrial	--
ENSOARG00000005637	ETV4	3.06654	98	1.14643	39	2.40189	78	1.43425	48	1.51664	58	2.44341	69	2.86026	94	0.801462	27	2.8844	100	1.34148	47	3.15642	115	9.68502	350	0.940701	31	1.74728	61	1.3807	47	1.93022	69	3.82	142	3.04353	106	3.51334	151	1.19692	42	0.0488566	0.710801	up	--	--	--	K15592|0|chx:102175893|ETV4; ETS variant 4	Transcriptional misregulation in cancer (ko05202)
ENSOARG00000005642	PPP2R2C	9.24137	285	3.78156	122	4.80172	151	2.98906	95	0.844501	31	7.45209	203	3.24273	103	1.42766	45	0.937908	32	4.03035	136	4.16549	146	2.37272	83	1.17298	37	0.665895	23	2.49764	82	2.10429	73	1.67933	61	1.22964	42	3.04821	127	0.693259	24	0.0183195	-0.87313	down	--	--	--	K04354|0|oas:101102148|PPP2R2C; protein phosphatase 2, regulatory subunit B, gamma isoform X1	mRNA surveillance pathway (ko03015);; Sphingolipid signaling pathway (ko04071);; PI3K-Akt signaling pathway (ko04151);; AMPK signaling pathway (ko04152);; Adrenergic signaling in cardiomyocytes (ko04261);; Hippo signaling pathway (ko04390);; Tight junction (ko04530);; Dopaminergic synapse (ko04728);; Chagas disease (ko05142);; Hepatitis C (ko05160);; Human papillomavirus infection (ko05165)
ENSOARG00000005653	KAT7	14.4124	623	17.2062	776	13.624	599	9.96457	443	13.0295	666	17.3417	662	10.0789	446	11.7841	519	8.99113	424	9.52402	449	12.2243	601	6.82719	334	7.05416	310	7.69311	362	6.71179	308	10.4537	503	5.1533	259	5.41515	254	10.2919	599	6.50348	306	3.51892e-06	-0.594324	down	--	--	Molecular Function: nucleic acid binding transcription factor activity (GO:0001071);; Biological Process: DNA metabolic process (GO:0006259);; Biological Process: transcription, DNA-templated (GO:0006351);; Cellular Component: protein acetyltransferase complex (GO:0031248);; Cellular Component: nuclear lumen (GO:0031981);; Biological Process: protein localization to nucleus (GO:0034504);; Biologi…	K11307|0|biu:109574061|KAT7; histone acetyltransferase KAT7 isoform X1	--
ENSOARG00000005657	TSC1	3.0092	239	4.26009	353	2.72799	220	1.16715	96	1.6541	156	1.87575	132	1.39315	113	2.46769	200	1.59174	137	1.26069	109	1.61168	146	0.900011	81	0.953522	77	1.86599	161	0.947435	80	1.76193	156	0.863619	80	0.92987	80	2.18823	234	1.16462	101	0.00643064	-0.598625	down	--	--	--	K07206|0|oas:101119127|TSC1; hamartin isoform X1	Phospholipase D signaling pathway (ko04072);; Autophagy - animal (ko04140);; mTOR signaling pathway (ko04150);; PI3K-Akt signaling pathway (ko04151);; AMPK signaling pathway (ko04152);; Longevity regulating pathway (ko04211);; Cellular senescence (ko04218);; Thermogenesis (ko04714);; Insulin signaling pathway (ko04910);; Human cytomegalovirus infection (ko05163);; Human papillomavirus infection (…
ENSOARG00000005691	NA	2.4526	141	1.90067	114	2.78944	163	3.41111	201	2.83095	192	2.15117	109	2.19962	129	2.18009	128	1.97918	123	3.1172	195	3.10553	202	6.89027	446	3.75868	219	3.02203	188	4.45106	269	2.43442	155	2.648	176	4.57052	284	5.47166	421	2.71554	169	0.000120504	0.733057	up	[K]	Transcription	Biological Process: extrinsic apoptotic signaling pathway via death domain receptors (GO:0008625);; Biological Process: positive regulation of signal transduction (GO:0009967);; Biological Process: DNA damage response, signal transduction by p53 class mediator (GO:0030330);; Cellular Component: intrinsic component of membrane (GO:0031224);; Cellular Component: intracellular membrane-bounded organ…	K10130|2.13278e-76|oas:114110141|PIDD1; p53-induced death domain-containing protein 1	NF-kappa B signaling pathway (ko04064);; p53 signaling pathway (ko04115);; Apoptosis (ko04210)
ENSOARG00000005705	NA	6.73755	231	4.1192	147	2.81243	98	1.34852	48	1.42311	58	4.66673	141	1.6788	59	0.817684	29	0.500935	19	2.19747	82	3.25399	127	0.884755	35	0.936097	33	0.317324	12	0.92323	34	1.47011	56	0.772309	31	1.27802	48	1.34627	62	1.31668	49	0.0126776	-0.942777	down	--	--	Cellular Component: proteinaceous extracellular matrix (GO:0005578);; Cellular Component: intrinsic component of membrane (GO:0031224);;	--	--
ENSOARG00000005708	NA	2.5467	27	2.2479	25	1.38778	15	5.19497	57	2.40807	30	3.01358	28	2.51286	27	0.878789	10	2.97837	34	1.2107	14	2.18396	27	6.41313	76	2.6025	28	1.70381	20	3.27277	37	3.84485	45	4.16782	51	3.1846	37	5.57428	79	2.98824	34	0.0279407	0.657018	up	--	--	Biological Process: cell morphogenesis involved in differentiation (GO:0000904);; Molecular Function: actin binding (GO:0003779);; Cellular Component: endosome (GO:0005768);; Biological Process: protein targeting to mitochondrion (GO:0006626);; Biological Process: cell-cell junction assembly (GO:0007043);; Biological Process: actin polymerization or depolymerization (GO:0008154);; Cellular Compon…	K21068|5.05905e-74|oas:101106245|MICALL2; MICAL-like protein 2 isoform X1	Tight junction (ko04530)
ENSOARG00000005712	NA	0.88417	14	2.2658	36	1.90281	30	5.1952	81	1.81499	33	2.26925	31	1.66349	26	1.46658	23	3.20003	53	2.54462	42	2.27636	39	5.41979	93	3.10401	48	2.49049	41	2.77718	45	2.99377	51	4.94977	87	3.55261	58	3.97348	81	1.8709	31	0.0296832	0.618911	up	--	--	--	--	--
ENSOARG00000005730	STRN3	14.5237	688	17.3571	858	10.804	520	8.49772	414	13.6059	762	14.3775	601	6.0683	295	17.8849	863	9.27522	477	10.2801	530	11.7926	635	6.84648	366	6.77126	325	8.50127	438	5.38706	269	11.856	624	2.94333	162	4.97031	255	9.59483	611	4.71995	243	0.000989616	-0.672234	down	[R]	General function prediction only	Molecular Function: nucleic acid binding transcription factor activity (GO:0001071);; Biological Process: transcription from RNA polymerase II promoter (GO:0006366);; Cellular Component: protein serine/threonine phosphatase complex (GO:0008287);; Cellular Component: membrane (GO:0016020);; Molecular Function: protein phosphatase binding (GO:0019903);; Molecular Function: protein domain specific b…	K17608|0|oas:101102517|STRN3; striatin-3 isoform X1	--
ENSOARG00000005749	RAB23	5.50459	94	15.9574	284	3.64224	63	5.08723	90	14.2178	287	4.45414	67	4.16799	73	12.4134	216	7.80221	145	6.56514	122	7.17396	139	2.38917	46	1.44718	25	7.21589	134	2.15053	39	11.5392	219	0.975658	20	1.72011	32	7.40448	170	2.26394	42	0.0333039	-0.827506	down	[R]	General function prediction only	--	K06234|3.55614e-165|oas:101106290|RAB23; ras-related protein Rab-23 isoform X1	--
ENSOARG00000005770	KIF1B	2.08476	244	3.16708	383	0.843106	104	0.800811	101	1.07248	152	0.842836	90	0.516815	65	1.4191	172	0.77703	101	0.752438	99	1.19581	164	0.549249	76	0.255417	32	0.645549	86	0.444882	58	1.30676	165	0.292072	41	0.346177	46	1.06673	165	0.372311	49	0.0058988	-0.847084	down	--	--	--	K10392|0|bom:102269631|KIF1B; kinesin family member 1B	--
ENSOARG00000005839	LGALS4	7.10879	477	6.6701	467	4.79121	327	10.0042	690	5.69822	452	8.48289	502	8.5312	586	2.38888	164	8.39856	612	10.7147	782	7.95104	606	8.15994	618	6.66678	454	11.172	814	12.4904	883	8.14702	607	12.8924	1003	11.7763	854	13.5461	1221	10.7844	784	0.00502326	0.620268	up	--	--	Molecular Function: carbohydrate derivative binding (GO:0097367);;	K10091|0|chx:102178655|LGALS4; galectin 4	--
ENSOARG00000005844	GLCCI1	0.62651	19	2.21353	68	0.839952	25	0.79049	24	1.95436	68	0.678131	18	0.551265	17	2.26538	68	0.640462	21	0.922602	30	0.878869	30	0.167978	6	0.180294	6	0.869574	28	0.462624	15	1.34312	44	0	0	0.306149	10	1.45337	57	0.070247	3	0.0469124	-0.984225	down	--	--	--	--	--
ENSOARG00000005867	LOC101106743	5.48447	69	1.4846	20	2.79475	36	1.72126	23	1.99554	30	6.1751	69	2.04025	27	1.73771	23	1.76817	25	2.28126	32	3.51216	51	0.987718	15	1.30689	17	0.755755	11	1.44103	20	2.61291	37	0.767051	12	0.913005	13	2.31939	40	1.52138	21	0.0346314	-0.662044	down	[R]	General function prediction only	Molecular Function: purine ribonucleoside binding (GO:0032550);; Biological Process: intracellular signal transduction (GO:0035556);; Cellular Component: cell part (GO:0044464);;	K07863|2.61574e-140|oas:101106743|rho-related GTP-binding protein RhoG-like isoform X1	Bacterial invasion of epithelial cells (ko05100);; Salmonella infection (ko05132);; Yersinia infection (ko05135)
ENSOARG00000005905	CCER2	4.87148	84	5.31801	95	6.04119	105	5.0478	89	2.86417	58	4.39476	67	4.45407	79	3.70562	65	13.8033	257	12.162	227	5.15741	101	7.73243	150	8.98127	156	6.92634	129	14.7164	266	11.5928	221	21.0888	419	3.72695	69	11.3638	262	8.67526	161	0.0170743	0.780824	up	--	--	--	--	--
ENSOARG00000005937	MAST4	1.62603	280	2.20239	396	1.58632	278	0.776669	138	1.1634	237	1.50923	230	0.599072	106	1.82011	320	0.615542	116	1.13292	213	1.14373	224	0.64042	125	0.481587	85	0.60608	114	0.622541	113	1.24605	239	0.287458	58	0.765009	143	1.66445	386	0.408615	77	0.00994785	-0.661876	down	[U]	Intracellular trafficking, secretion, and vesicular transport	Molecular Function: protein kinase activity (GO:0004672);; Biological Process: cellular protein modification process (GO:0006464);; Biological Process: phosphorylation (GO:0016310);; Molecular Function: purine ribonucleoside binding (GO:0032550);;	K08789|0|bbub:102392442|MAST4; LOW QUALITY PROTEIN: microtubule-associated serine/threonine-protein kinase 4	--
ENSOARG00000005939	NA	2.88143	96	4.46189	155	3.06559	104	3.14164	108	3.35752	132	3.36916	99	2.11651	72	5.85369	198	1.97131	72	2.50928	91	3.17921	120	1.19013	45	1.42927	49	2.97414	108	1.70522	60	2.61974	97	0.80576	32	1.38391	50	4.31206	193	0.710477	26	0.0147291	-0.641638	down	--	--	Molecular Function: DNA binding (GO:0003677);; Cellular Component: cytoskeleton (GO:0005856);; Biological Process: transcription from RNA polymerase II promoter (GO:0006366);; Biological Process: striated muscle tissue development (GO:0014706);; Cellular Component: nuclear lumen (GO:0031981);; Molecular Function: cation binding (GO:0043169);; Cellular Component: extracellular region part (GO:0044…	K23196|0|mun:110560379|zinc finger and BTB domain-containing protein 18 isoform X1	--
ENSOARG00000005951	RHBG	2.2098	68	2.89753	93	2.49094	77	1.46007	46	1.78329	65	2.51475	68	3.40885	107	2.58954	81	2.14349	71	4.01445	133	3.2547	113	8.93727	308	2.51544	78	3.09017	103	3.83481	123	2.03024	69	4.87304	172	2.94245	97	2.72364	112	2.95907	98	0.0119406	0.657858	up	[P]	Inorganic ion transport and metabolism	--	K06580|0|oas:101104444|RHBG; ammonium transporter Rh type B	--
ENSOARG00000005969	NA	0.596124	152	1.15669	307	0.884408	229	0.314404	83	0.300948	91	0.438951	99	0.27015	71	0.254982	66	0.176583	49	0.325728	91	0.431876	125	0.171414	50	0.204365	53	0.168833	47	0.262278	71	0.272938	78	0.136064	41	0.375018	104	0.297879	102	0.23409	65	0.00881524	-0.746759	down	--	--	Molecular Function: protein binding (GO:0005515);; Biological Process: organelle organization (GO:0006996);; Biological Process: cell cycle process (GO:0022402);; Cellular Component: intracellular non-membrane-bounded organelle (GO:0043232);; Molecular Function: metal ion binding (GO:0046872);;	K10382|0|oas:101113020|DST; LOW QUALITY PROTEIN: dystonin	--
ENSOARG00000006011	STAU2	2.333	104	4.42115	206	1.17266	53	2.45521	113	3.39273	179	1.66537	66	1.07424	49	5.0346	229	3.46264	168	1.84385	90	1.98685	101	0.728808	37	0.522937	24	1.87439	91	0.954761	45	3.6656	182	0.318246	17	0.713046	35	1.83003	110	1.0154	50	0.00835278	-0.939733	down	--	--	--	K17597|0|chx:102181057|STAU2; staufen double-stranded RNA binding protein 2	--
ENSOARG00000006013	RFWD3	2.05707	107	2.5403	138	1.56868	83	1.32877	71	1.11416	69	2.06448	95	1.28222	69	1.10215	59	0.81456	46	1.49975	85	1.48521	88	0.78983	47	0.571053	31	0.611404	35	0.465767	26	1.08286	63	0.533403	33	0.369318	21	1.15738	81	0.682481	39	4.1391e-05	-0.886837	down	--	--	Biological Process: DNA damage checkpoint (GO:0000077);; Biological Process: G1/S transition of mitotic cell cycle (GO:0000082);; Biological Process: mitophagy (GO:0000423);; Molecular Function: protein binding (GO:0005515);; Biological Process: response to radiation (GO:0009314);; Molecular Function: ubiquitin-like protein transferase activity (GO:0019787);; Cellular Component: nuclear lumen (GO…	K15691|0|oas:101116421|RFWD3; E3 ubiquitin-protein ligase RFWD3	--
ENSOARG00000006019	TVP23A	0.294896	21	0.486574	37	0.425519	31	0.194807	15	0.319184	27	0.200041	13	0.24694	19	0.143998	11	0.49787	39	0.25295	20	0.311459	26	0.660299	54	0.365239	27	0.692331	54	0.475427	36	0.430066	35	0.347568	29	0.460253	36	0.488183	47	0.277961	22	0.0096835	0.651463	up	--	--	Cellular Component: intrinsic component of membrane (GO:0031224);;	--	--
ENSOARG00000006041	TNRC6C	1.02088	130	1.90598	253	0.789502	102	0.764155	100	1.38814	209	0.821719	93	0.558982	73	1.31157	170	1.08765	150	0.656678	91	0.721044	104	0.38638	56	0.516417	67	0.801056	111	0.347364	47	1.38511	196	0.303334	45	0.418939	58	1.34693	230	0.37524	52	0.0289591	-0.59045	down	--	--	Biological Process: nuclear-transcribed mRNA poly(A) tail shortening (GO:0000289);; Biological Process: translation (GO:0006412);; Molecular Function: small molecule binding (GO:0036094);; Molecular Function: organic cyclic compound binding (GO:0097159);;	K18412|0|chx:102189069|TNRC6C; trinucleotide repeat containing 6C	--
ENSOARG00000006062	NA	5.93676	72	3.54783	45	3.97868	49	4.01553	50	4.62859	66	4.92367	53	3.73955	46	2.59915	32	4.46105	59	5.34343	70	5.11597	70	6.82038	93	6.54136	80	3.76255	50	5.46773	70	4.96666	67	6.99291	98	7.02927	92	7.73205	125	5.72545	75	0.000636582	0.58766	up	--	--	--	--	--
ENSOARG00000006063	EIF4EBP2	12.0733	76	10.0167	66	7.16113	46	3.0996	21	2.02016	16	5.37779	30	2.63891	18	3.9945	26	2.99965	21	3.98892	28	4.77583	35	2.557	19	1.54299	10	2.91868	20	1.75054	12	3.03099	22	1.34325	10	3.94869	27	3.97071	34	1.59907	11	0.00827714	-0.837074	down	--	--	--	K18644|2.72043e-49|cjc:100407004|EIF4EBP2; eukaryotic translation initiation factor 4E binding protein 2	RNA transport (ko03013);; Longevity regulating pathway - multiple species (ko04213)
ENSOARG00000006070	TP53INP1	2.91723	63	2.64801	60	1.1599	26	1.10134	25	2.10203	54	2.59101	50	1.50982	34	1.41364	32	1.60627	38	1.38702	33	1.88936	47	0.205343	6	0.441557	10	1.46905	35	0.2982	7	1.76122	43	0.187393	5	0.565956	14	1.80084	53	0.685016	17	0.010718	-0.911016	down	--	--	--	K15310|5.08835e-161|oas:101109367|TP53INP1; tumor protein p53-inducible nuclear protein 1 isoform X1	--
ENSOARG00000006085	NA	0.745731	42	1.21513	71	0.678606	39	0.869013	50	1.12246	74	0.474326	24	0.675899	39	0.712764	41	0.532608	32	0.396742	24	0.511677	33	0	0	0.20518	12	0.41794	26	0.364856	22	0.633364	39	0.092847	6	0.252142	16	1.20303	90	0.223527	14	0.0283003	-0.895699	down	--	--	Biological Process: single organismal cell-cell adhesion (GO:0016337);; Cellular Component: intrinsic component of membrane (GO:0031224);; Biological Process: cell motility (GO:0048870);;	K06817|0|chx:102173260|PODXL; podocalyxin like	Salmonella infection (ko05132)
ENSOARG00000006099	NA	17.1485	179	10.2928	112	11.3598	121	9.49531	102	5.88665	73	17.9508	166	6.00207	65	6.26652	67	6.7457	77	10.1931	116	10.5338	125	6.31641	75	4.43733	47	3.43553	39	5.27525	58	8.29301	97	3.58756	44	7.99355	91	6.68649	94	4.60466	53	0.00632481	-0.615861	down	--	--	Biological Process: protein polyubiquitination (GO:0000209);; Biological Process: DNA metabolic process (GO:0006259);; Biological Process: ubiquitin-dependent protein catabolic process (GO:0006511);; Molecular Function: ubiquitin-like protein transferase activity (GO:0019787);; Molecular Function: purine ribonucleoside binding (GO:0032550);; Biological Process: cellular response to topologically …	K10688|1.74006e-105|rro:104664483|UBE2W; ubiquitin-conjugating enzyme E2 W isoform X1	Ubiquitin mediated proteolysis (ko04120)
ENSOARG00000006130	NA	2.84503	58	4.12668	88	1.70243	36	1.21305	26	1.87754	46	2.15057	39	1.29717	28	2.68728	56	1.661	37	1.77908	40	2.04283	48	1.322	31	0.698039	15	0.781609	18	0.765341	17	1.82215	42	0.170053	5	0.973752	22	2.08685	58	1.1459	26	0.00756815	-0.759336	down	--	--	Molecular Function: phospholipid binding (GO:0005543);;	K22700|1.36795e-171|oas:101119100|ZCCHC2; LOW QUALITY PROTEIN: zinc finger CCHC domain-containing protein 2	--
ENSOARG00000006133	TNFRSF4	0.695271	13	1.02534	20	0.623517	12	0.74509	15	0.47509	11	0.362294	6	0.756739	15	0.802801	16	0.849004	18	1.11066	23	0.667209	15	1.0665	23	1.19951	23	0.958061	20	1.43431	29	1.4706	31	1.40171	31	1.09172	22	1.29091	33	1.82094	37	0.00142482	0.829915	up	--	--	Biological Process: cytokine-mediated signaling pathway (GO:0019221);; Cellular Component: intrinsic component of membrane (GO:0031224);; Biological Process: single-organism cellular process (GO:0044763);;	K05142|1.12837e-126|oas:101108407|TNFRSF4; tumor necrosis factor receptor superfamily member 4	Cytokine-cytokine receptor interaction (ko04060)
ENSOARG00000006225	TRIM23	3.20536	123	4.40406	176	2.88236	112	3.50911	138	4.37966	198	4.63989	157	1.80082	71	3.85948	150	2.65056	110	2.70591	113	2.68164	117	1.43969	62	1.7756	69	2.71285	113	2.1334	86	3.30873	141	0.970177	43	1.62975	68	2.39898	123	2.0431	85	0.00123665	-0.599872	down	[R]	General function prediction only	Molecular Function: protein binding (GO:0005515);; Cellular Component: extracellular region (GO:0005576);; Cellular Component: lysosome (GO:0005764);; Molecular Function: nucleoside-triphosphatase activity (GO:0017111);; Molecular Function: ubiquitin-like protein transferase activity (GO:0019787);; Biological Process: protein modification by small protein conjugation (GO:0032446);; Molecular Func…	K07963|0|bta:537285|TRIM23; E3 ubiquitin-protein ligase TRIM23	--
ENSOARG00000006286	SGPL1	9.94287	379	7.39596	294	8.16573	316	3.83247	151	3.46215	156	10.9517	369	4.45061	174	2.11009	82	2.21826	92	4.60539	191	5.80147	251	3.05069	132	2.44062	95	1.45906	61	2.91788	118	2.7032	115	2.38049	106	2.92031	121	5.52023	283	2.53125	105	0.00581054	-0.736648	down	[E]	Amino acid transport and metabolism	Biological Process: skeletal system development (GO:0001501);; Biological Process: ameboidal-type cell migration (GO:0001667);; Biological Process: sphingolipid metabolic process (GO:0006665);; Biological Process: apoptotic process (GO:0006915);; Biological Process: transmembrane receptor protein tyrosine kinase signaling pathway (GO:0007169);; Biological Process: female gonad development (GO:000…	K01634|0|oas:101111155|SGPL1; sphingosine-1-phosphate lyase 1	Sphingolipid metabolism (ko00600);; Sphingolipid signaling pathway (ko04071)
ENSOARG00000006308	SLC3A1	1.67798	77	2.06169	99	1.41933	66	1.04705	50	1.74416	95	1.8847	76	1.04734	49	2.77748	130	1.42737	71	1.84967	92	1.14242	60	0.802459	42	0.92241	43	1.20781	60	0.936213	46	1.28459	66	0.348359	19	0.701935	35	1.36606	84	0.997242	50	0.000422944	-0.716365	down	[G]	Carbohydrate transport and metabolism	Cellular Component: extracellular region (GO:0005576);; Cellular Component: brush border (GO:0005903);; Cellular Component: organelle inner membrane (GO:0019866);; Cellular Component: intrinsic component of membrane (GO:0031224);; Biological Process: primary metabolic process (GO:0044238);;	K14210|0|oas:101111950|SLC3A1; neutral and basic amino acid transport protein rBAT	Protein digestion and absorption (ko04974)
ENSOARG00000006345	SLC31A1	26.0462	338	15.3344	208	16.9405	224	6.8771	92	4.70765	73	24.3551	280	7.31958	98	3.72063	50	4.06316	58	13.8776	196	15.418	228	4.72481	70	7.83117	104	1.29313	19	5.36192	74	5.57227	81	4.56644	69	6.74803	95	7.65875	134	5.06826	72	0.0203248	-0.816577	down	--	--	Molecular Function: copper ion transmembrane transporter activity (GO:0005375);; Cellular Component: endosome (GO:0005768);; Cellular Component: plasma membrane (GO:0005886);; Biological Process: copper ion import (GO:0015677);; Biological Process: drug transport (GO:0015893);; Cellular Component: intrinsic component of membrane (GO:0031224);; Cellular Component: somatodendritic compartment (GO:0…	K14686|1.0482e-99|oas:101108544|SLC31A1; high affinity copper uptake protein 1	Platinum drug resistance (ko01524);; Mineral absorption (ko04978)
ENSOARG00000006394	LDHD	8.63544	283	8.2872	283	10.189	339	11.8637	400	9.38585	364	12.1114	350	9.98221	335	7.82679	261	13.5659	482	17.5979	627	8.75091	326	19.9363	737	16.7793	557	14.5351	517	18.519	639	15.0622	548	13.2089	502	14.1978	503	16.1609	711	15.7267	558	0.000886539	0.586475	up	[C]	Energy production and conversion	Molecular Function: nucleotide binding (GO:0000166);; Molecular Function: oxidoreductase activity (GO:0016491);; Cellular Component: intracellular membrane-bounded organelle (GO:0043231);; Biological Process: single-organism metabolic process (GO:0044710);;	K00102|0|bta:510284|LDHD; probable D-lactate dehydrogenase, mitochondrial	Pyruvate metabolism (ko00620)
ENSOARG00000006446	CDHR5	0.33013	24	0.225343	18	0.513162	38	0.15587	12	0.08705	8	0.210829	14	0.166415	13	0.037043	3	0.260658	21	0.25752	21	0.308666	26	0.267626	22	0.320067	24	0.250854	20	0.355583	28	0.603375	49	0.199378	17	0.304459	24	0.275725	27	0.341775	27	0.0476211	0.618435	up	--	--	Molecular Function: protein binding (GO:0005515);; Cellular Component: extracellular region (GO:0005576);; Cellular Component: intrinsic component of membrane (GO:0031224);; Molecular Function: metal ion binding (GO:0046872);; Biological Process: cell-cell adhesion via plasma-membrane adhesion molecules (GO:0098742);;	K16505|0|oas:101103359|CDHR5; cadherin-related family member 5 isoform X1	--
ENSOARG00000006528	LAG3	0.263498	34	0.17691	24	0.154033	20	0.243959	32	0.17233	26	0.243844	28	0.520902	68	0.128202	17	0.455147	63	0.222113	31	0.201953	29	0.453846	65	0.278402	36	0.171419	24	0.521614	70	0.446758	63	0.542243	80	0.251837	35	0.42424	72	0.539568	74	0.0345183	0.657413	up	--	--	Biological Process: positive regulation of leukocyte mediated cytotoxicity (GO:0001912);; Cellular Component: plasma membrane (GO:0005886);; Biological Process: signal transduction (GO:0007165);; Cellular Component: intrinsic component of membrane (GO:0031224);; Biological Process: negative regulation of interleukin-2 production (GO:0032703);; Molecular Function: signaling receptor activity (GO:0…	K06565|0|oas:101109350|LAG3; lymphocyte activation gene 3 protein	--
ENSOARG00000006580	MFSD11	4.37818	167	3.5174	141	4.50322	175	1.40031	55	2.92115	132	4.57096	154	2.10456	83	1.42707	56	2.09423	87	1.77824	74	3.32274	144	1.30168	57	1.30738	51	1.05198	44	1.52049	62	1.86883	80	0.90344	40	0.960441	40	1.57736	81	0.776542	33	0.000408388	-0.877988	down	--	--	Cellular Component: intrinsic component of membrane (GO:0031224);;	--	--
ENSOARG00000006593	NIPAL3	7.23686	406	17.655	1035	6.61355	377	4.19302	243	7.53848	501	6.5917	327	2.88902	166	6.71686	384	5.50796	336	5.42157	331	4.93551	315	1.91274	122	2.99649	171	4.27151	261	3.07348	182	6.75032	421	2.90793	190	3.43481	209	4.8958	370	3.16956	193	0.00109498	-0.767473	down	--	--	Cellular Component: intrinsic component of membrane (GO:0031224);; Molecular Function: metal ion transmembrane transporter activity (GO:0046873);; Biological Process: transmembrane transport (GO:0055085);; Biological Process: divalent metal ion transport (GO:0070838);;	K22733|0|oas:101117397|NIPAL3; NIPA-like protein 3	--
ENSOARG00000006665	DPM3	15.688	105	5.50762	39	5.17161	36	7.97426	55	5.42609	43	7.5812	45	14.84	102	9.89236	68	9.23911	68	10.424	76	13.0096	99	9.5895	73	14.7729	101	14.3443	105	8.20711	58	8.49916	64	19.8786	155	10.8696	79	28.5647	257	7.8269	57	0.017136	0.634825	up	--	--	--	K09659|8.0228e-39|tup:102475929|DPM3; dolichyl-phosphate mannosyltransferase subunit 3	N-Glycan biosynthesis (ko00510)
ENSOARG00000006704	LOC101108528	7.10231	240	6.38086	225	6.34836	218	3.78433	132	4.33236	173	9.42062	281	3.64826	126	2.95908	102	2.67301	98	4.63204	170	5.80363	223	2.14978	82	2.67271	92	2.09917	77	3.01472	108	3.37055	127	1.06474	42	2.87498	105	5.4178	246	2.88726	106	0.00721351	-0.620378	down	--	--	Cellular Component: chromatin (GO:0000785);; Molecular Function: transcription regulatory region sequence-specific DNA binding (GO:0000976);; Molecular Function: RNA polymerase II transcription factor activity, sequence-specific DNA binding (GO:0000981);; Biological Process: transcription from RNA polymerase II promoter (GO:0006366);; Biological Process: cell proliferation (GO:0008283);; Molecula…	K09433|0|oas:101108528|ETS translocation variant 3 isoform X1	--
ENSOARG00000006798	DSC2	110.245	7203	88.0598	6009	56.3876	3743	47.7043	3208	25.3247	1959	103.327	5963	45.7935	3065	20.5496	1369	15.1551	1076	46.5723	3312	56.5105	4196	30.7596	2272	22.0089	1460	19.1268	1358	34.3924	2370	36.3452	2640	36.4546	2765	34.3589	2431	37.4677	3293	25.1305	1781	0.0247673	-0.613691	down	--	--	Biological Process: regulation of heart rate (GO:0002027);; Cellular Component: extracellular region (GO:0005576);; Cellular Component: cytoplasm (GO:0005737);; Cellular Component: intrinsic component of membrane (GO:0031224);; Biological Process: cellular response to stress (GO:0033554);; Biological Process: homotypic cell-cell adhesion (GO:0034109);; Biological Process: heterotypic cell-cell ad…	K07601|0|oas:101116192|DSC2; desmocollin-2 isoform X1	Arrhythmogenic right ventricular cardiomyopathy (ko05412)
ENSOARG00000006817	SLC25A36	12.9054	319	7.71663	200	7.27067	183	6.06808	155	6.77224	199	10.4018	227	3.86058	98	3.67319	93	3.9546	107	6.34569	171	8.19443	231	3.25727	91	3.48645	88	3.08064	83	3.95235	103	4.89797	135	1.71594	50	4.29999	115	5.01211	167	3.79396	102	0.00449729	-0.627145	down	--	--	--	K15116|0|oas:101109144|SLC25A36; solute carrier family 25 member 36 isoform X1	--
ENSOARG00000006885	NEURL2	0.977567	19	2.54102	50	1.35806	26	1.94674	38	2.23026	50	2.04517	34	2.79006	54	2.85865	55	3.15852	65	2.08359	43	1.55925	34	7.32729	156	1.44192	28	4.44447	91	1.9537	39	3.58473	75	3.63311	80	1.83286	38	4.78458	121	2.40315	49	0.0284685	0.660204	up	--	--	Biological Process: signal transduction (GO:0007165);; Biological Process: protein modification by small protein conjugation (GO:0032446);; Cellular Component: cell part (GO:0044464);;	K16782|0|oas:101115726|NEURL2; neuralized-like protein 2	--
ENSOARG00000006970	MIA	3.96398	34	5.12564	46	8.20313	71	6.1786	55	9.56185	97	3.07638	24	11.282	99	7.46664	65	6.28795	59	9.80714	91	5.94406	58	9.59777	93	16.4505	143	8.9497	83	14.153	128	5.61223	54	10.8193	107	14.0368	130	11.872	137	11.6494	108	0.00730291	0.71785	up	--	--	Molecular Function: receptor binding (GO:0005102);;	K16655|1.86247e-91|oas:101121033|MIA; melanoma-derived growth regulatory protein isoform X1	--
ENSOARG00000007057	NA	0.949408	57	1.08084	68	0.94289	57	0.438488	27	0.830265	59	0.702924	37	0.464083	29	0.521555	32	0.478744	31	0.343404	23	0.592709	41	0.199806	14	0.421966	26	0.464849	31	0.432364	28	0.604747	40	0.232662	17	0.239729	16	0.439884	36	0.323371	21	0.0056107	-0.654608	down	--	--	Cellular Component: intrinsic component of membrane (GO:0031224);;	--	--
ENSOARG00000007156	NA	1.18644	45	1.44545	57	0.529595	21	0.347563	14	0.725115	33	0.677986	23	0.568284	22	1.12161	43	0.499944	21	0.566027	24	0.880372	38	0.177569	8	0.305266	12	0.730698	30	0.323938	13	0.567007	24	0.174095	8	0.367067	15	0.594166	30	0.395458	17	0.025001	-0.678699	down	--	--	Molecular Function: phospholipid binding (GO:0005543);;	K17935|0|oas:101109141|SNX29; sorting nexin-29	--
ENSOARG00000007264	RAD54L2	0.81735	80	1.93438	197	1.02306	102	0.716153	72	0.517751	60	0.510202	44	0.337954	34	0.919729	92	0.379692	41	0.460657	49	0.747805	83	0.313775	35	0.319292	32	0.476396	51	0.348684	36	0.602032	66	0.111378	13	0.323662	35	0.540733	71	0.270239	29	0.00562503	-0.814137	down	[KL]	Transcription;; Replication, recombination and repair	Molecular Function: purine ribonucleoside binding (GO:0032550);;	K10876|0|oas:101117115|RAD54L2; helicase ARIP4	--
ENSOARG00000007301	SLC44A1	16.735	697	9.14366	398	10.3329	438	5.87204	251	5.1932	257	14.0277	516	6.31115	270	4.39963	186	3.82774	174	6.77053	307	12.2497	580	4.29743	202	4.91667	209	2.54257	115	4.37202	192	6.05333	281	2.64644	128	3.35234	151	4.38207	246	5.07912	230	0.0169363	-0.62388	down	--	--	Cellular Component: extracellular region (GO:0005576);; Molecular Function: ammonium transmembrane transporter activity (GO:0008519);; Biological Process: ammonium transport (GO:0015696);; Cellular Component: intrinsic component of membrane (GO:0031224);; Cellular Component: nuclear lumen (GO:0031981);;	K06515|0|oas:101102625|SLC44A1; choline transporter-like protein 1 isoform X1	Choline metabolism in cancer (ko05231)
ENSOARG00000007303	NA	9.6902	79	9.99358	85	8.12156	67	5.99254	50	6.0091	58	10.5036	75	4.13866	35	5.7084	47	3.08909	28	5.49997	49	9.04974	83	2.67363	25	3.12038	26	3.07259	27	3.02196	26	5.6295	51	2.69332	26	2.63639	23	6.96942	76	2.57694	23	0.00764781	-0.647578	down	--	--	Molecular Function: nucleic acid binding transcription factor activity (GO:0001071);; Molecular Function: binding (GO:0005488);; Biological Process: transcription, DNA-templated (GO:0006351);; Cellular Component: nuclear lumen (GO:0031981);;	--	--
ENSOARG00000007323	ERCC4	1.60139	97	1.3734	87	0.603664	37	0.248815	16	0.889639	64	0.945865	51	0.440833	28	0.832005	51	0.369195	25	0.536575	36	0.841986	58	0.385332	27	0.175315	11	0.350065	23	0.248699	16	0.900033	61	0.106974	8	0.405902	27	0.641478	52	0.330411	22	0.0266941	-0.754402	down	[L]	Replication, recombination and repair	--	K10848|0|oas:101109669|ERCC4; DNA repair endonuclease XPF	Nucleotide excision repair (ko03420);; Fanconi anemia pathway (ko03460)
ENSOARG00000007344	ABCA1	0.442991	69	0.368517	60	0.25727	41	0.309025	50	0.328071	60	0.430852	59	0.199284	32	0.209762	34	0.114614	20	0.256226	44	0.414975	73	0.059994	11	0.150476	24	0.10779	19	0.172976	29	0.189466	33	0.025243	5	0.12058	21	0.257853	54	0.108165	19	0.0112393	-0.784071	down	[V]	Defense mechanisms	--	K05641|0|oas:101119015|ABCA1; ATP-binding cassette sub-family A member 1 isoform X2	ABC transporters (ko02010);; Fat digestion and absorption (ko04975);; Cholesterol metabolism (ko04979)
ENSOARG00000007399	SMC2	4.82043	383	2.86589	238	3.05843	247	2.00817	165	1.51594	143	3.59044	252	2.27473	185	0.839718	68	1.80819	156	1.36553	118	2.85725	258	1.7652	159	1.43502	116	1.22822	106	0.895162	75	1.37878	122	1.25247	116	0.563104	49	2.28617	244	0.774677	67	0.013255	-0.65348	down	[D]	Cell cycle control, cell division, chromosome partitioning	Biological Process: mitotic sister chromatid segregation (GO:0000070);; Cellular Component: condensed chromosome (GO:0000793);; Cellular Component: extracellular region (GO:0005576);; Biological Process: meiotic cell cycle (GO:0007126);; Biological Process: chromosome condensation (GO:0030261);; Cellular Component: nuclear lumen (GO:0031981);; Molecular Function: purine ribonucleoside binding (GO…	K06674|0|oas:101119788|SMC2; structural maintenance of chromosomes protein 2	--
ENSOARG00000007471	MRTFB	0.73999	51	0.827363	60	0.561747	40	0.292506	21	0.401888	33	0.263799	16	0.114902	9	0.432376	31	0.221888	17	0.294781	22	0.450759	36	0.229141	18	0.190249	14	0.141588	11	0.136769	10	0.301298	23	0.063902	6	0.245653	19	0.452221	42	0.240941	18	0.0428613	-0.658395	down	--	--	--	K22525|0|chx:102176092|MKL2; MKL1/myocardin like 2	--
ENSOARG00000007476	SIGIRR	4.95295	161	3.73653	127	4.20369	138	5.92314	197	4.89777	188	5.26098	151	4.72706	157	5.39865	178	6.23396	219	7.37464	260	5.76575	212	9.51051	348	6.87388	226	5.60966	197	10.4496	357	6.80816	245	7.49536	282	7.89093	276	10.3453	450	5.42199	190	0.000174079	0.618578	up	--	--	Biological Process: acute inflammatory response (GO:0002526);; Biological Process: cell communication (GO:0007154);; Cellular Component: intrinsic component of membrane (GO:0031224);; Biological Process: negative regulation of chemokine production (GO:0032682);; Biological Process: negative regulation of molecular function (GO:0044092);;	K05169|0|oas:101104191|SIGIRR; single Ig IL-1-related receptor	--
ENSOARG00000007477	NA	4.03996	23	4.57803	27	3.66462	21	3.92959	23	3.55267	24	3.94515	20	5.3819	31	3.98261	23	6.31211	38	9.84041	59	3.94835	25	11.3992	71	6.33553	36	6.04604	37	10.838	63	6.05354	38	11.4651	74	7.37566	44	10.0148	75	7.22626	44	0.00201142	0.804376	up	[R]	General function prediction only	Cellular Component: intracellular part (GO:0044424);; Biological Process: intraspecies interaction between organisms (GO:0051703);;	--	--
ENSOARG00000007487	AGBL2	0.218225	13	3.22727	200	0.292822	18	0.586696	36	1.09119	77	0.272804	15	0.258369	16	2.85867	173	0.933982	61	0.578109	38	0.342371	24	0.244844	17	0.230421	14	0.674885	44	0.080185	6	1.36577	90	0.239231	17	0.414339	27	0.563173	45	0.273837	18	0.0233053	-1.14109	down	[M]	Cell wall/membrane/envelope biogenesis	Cellular Component: cytoplasm (GO:0005737);; Cellular Component: centrosome (GO:0005813);; Biological Process: protein deglutamylation (GO:0035608);; Molecular Function: transition metal ion binding (GO:0046914);;	K23437|0|oas:101120523|AGBL2; cytosolic carboxypeptidase 2 isoform X1	--
ENSOARG00000007586	ZNF436	5.52431	171	4.97491	161	6.22819	195	4.87705	155	4.68779	171	6.2201	170	2.94945	94	4.17552	132	3.49489	117	4.85165	163	5.00241	176	2.40602	84	2.92076	92	2.31072	78	2.42367	79	3.14359	108	1.12283	41	2.38562	80	5.45886	227	1.93476	65	0.000323657	-0.65131	down	[R]	General function prediction only	--	K09228|0|oas:101121324|ZNF436; zinc finger protein 436 isoform X1	Herpes simplex virus 1 infection (ko05168)
ENSOARG00000007598	TMEFF1	1.47851	48	1.8108	48	1.34057	45	2.13817	66	2.77075	89	1.79886	54	1.49129	47	2.37174	61	2.7421	79	0.970764	28	1.77656	69	0.719583	28	0.829509	23	2.24053	59	0.632843	22	2.55561	72	0.232251	9	0.750648	23	1.81734	62	0.845156	28	0.0380754	-0.594355	down	--	--	Cellular Component: intrinsic component of membrane (GO:0031224);; Biological Process: single-multicellular organism process (GO:0044707);;	K23607|0|bom:102265927|myb/SANT-like DNA-binding domain-containing protein 3	--
ENSOARG00000007630	LUZP1	3.26944	314	3.5718	359	2.0621	202	0.970848	96	1.39751	159	1.77586	151	0.729843	72	1.03587	102	1.41144	148	1.05263	110	2.02297	221	0.494303	54	0.57106	56	0.852004	89	0.424106	43	1.27685	137	0.590917	66	0.612987	64	1.73528	224	0.517801	54	0.00384905	-0.849848	down	--	--	Biological Process: blood vessel development (GO:0001568);; Biological Process: neural fold formation (GO:0001842);; Biological Process: cardiac ventricle development (GO:0003231);; Cellular Component: extracellular region (GO:0005576);; Cellular Component: intracellular membrane-bounded organelle (GO:0043231);;	--	--
ENSOARG00000007651	ANO9	16.3766	836	12.4739	665	9.77128	507	18.6267	979	12.0748	730	12.1829	550	15.3398	802	5.95591	310	15.1343	840	26.5243	1474	14.8027	859	22.0232	1271	19.869	1029	16.7232	928	27.8358	1499	19.2895	1095	21.3761	1267	27.9047	1542	24.8056	1703	20.2449	1121	0.00120377	0.681547	up	--	--	--	K19503|0|oas:101105118|ANO9; anoctamin-9 isoform X1	--
ENSOARG00000007673	SPIN1	10.357	575	16.3843	950	8.72537	492	8.73811	500	9.93306	653	10.9301	536	6.09678	347	12.7382	721	7.56458	456	7.78475	471	10.7105	676	4.37909	275	4.98403	281	7.28923	440	4.80691	282	9.0894	561	4.05226	262	4.7487	286	6.85973	513	4.80593	290	0.000390674	-0.599734	down	--	--	Molecular Function: nucleic acid binding (GO:0003676);; Biological Process: chromatin organization (GO:0006325);; Biological Process: transport (GO:0006810);; Biological Process: meiotic cell cycle (GO:0007126);; Cellular Component: microtubule cytoskeleton (GO:0015630);; Biological Process: Wnt signaling pathway (GO:0016055);; Biological Process: sexual reproduction (GO:0019953);; Cellular Compo…	--	--
ENSOARG00000007685	ZC2HC1A	2.54541	53	3.78295	83	1.91745	41	1.24846	28	1.86768	47	2.4753	46	1.73239	38	1.93047	43	1.81426	41	1.23559	29	1.58708	39	0.698088	18	0.766936	17	0.880794	21	0.852485	20	2.22953	53	0.715555	18	0.593655	14	1.52742	44	0.695271	17	0.00046577	-0.837108	down	--	--	Molecular Function: cation binding (GO:0043169);;	--	--
ENSOARG00000007686	ASAP1	1.37623	93	1.82698	129	0.832611	57	0.903897	63	1.80701	144	1.21087	72	0.673041	47	2.08863	143	1.06848	78	0.660908	49	1.15471	89	0.654937	50	0.695273	48	1.03781	76	0.529977	38	1.21017	91	0.246653	20	0.297476	22	1.61952	147	0.357371	27	0.0312861	-0.628964	down	--	--	Molecular Function: enzyme activator activity (GO:0008047);; Biological Process: cell projection assembly (GO:0030031);; Cellular Component: dendrite (GO:0030425);; Biological Process: regulation of GTPase activity (GO:0043087);; Molecular Function: cation binding (GO:0043169);; Cellular Component: intracellular part (GO:0044424);; Biological Process: dendritic spine development (GO:0060996);; Mo…	K12488|0|bacu:103011880|ASAP1; ArfGAP with SH3 domain, ankyrin repeat and PH domain 1	Endocytosis (ko04144);; Fc gamma R-mediated phagocytosis (ko04666)
ENSOARG00000007760	EDEM1	4.45727	285	4.65606	311	3.09008	201	0.827202	55	1.8645	142	2.54242	144	1.15867	76	1.88217	123	1.49974	105	1.84735	129	2.53842	185	0.551273	40	0.753454	49	0.891096	62	1.06154	72	1.90708	136	0.571621	43	0.566078	40	1.83237	158	1.04123	73	0.00153965	-0.936994	down	--	--	--	K10084|0|bta:511008|EDEM1; ER degradation-enhancing alpha-mannosidase-like protein 1	Protein processing in endoplasmic reticulum (ko04141)
ENSOARG00000007777	DCTN4	18.0032	547	19.4394	614	14.0947	434	8.461	266	13.8077	495	17.2911	462	8.68069	270	11.6087	358	9.36309	308	10.9077	360	12.6847	436	5.206	178	6.64756	205	6.93564	230	6.21367	198	10.3921	352	3.14617	111	4.36058	143	11.4814	468	5.49107	181	3.21665e-05	-0.784707	down	--	--	--	K10426|0|chx:102188039|DCTN4; dynactin subunit 4	Vasopressin-regulated water reabsorption (ko04962);; Amyotrophic lateral sclerosis (ko05014);; Huntington disease (ko05016);; Pathways of neurodegeneration - multiple diseases (ko05022);; Salmonella infection (ko05132)
ENSOARG00000007843	TMEM145	2.48514	117	2.40384	118	2.65127	126	3.32626	161	3.36236	187	2.86735	119	2.47214	119	2.31214	111	3.34857	170	4.12954	211	3.30489	176	5.60119	296	4.11261	196	2.91557	149	6.23852	308	4.04022	210	4.07233	221	3.68655	187	4.83033	304	4.77605	243	6.75133e-05	0.667245	up	--	--	Biological Process: signal transduction (GO:0007165);; Biological Process: response to organic substance (GO:0010033);; Cellular Component: intrinsic component of membrane (GO:0031224);;	--	--
ENSOARG00000007908	MMP9	1.36375	69	0.454628	24	0.753404	39	1.89552	98	1.27207	76	1.05302	47	0.388081	20	0.985988	51	0.911884	50	1.16683	64	3.23846	184	4.37921	247	0.823698	42	0.574116	32	0.937801	50	0.716775	40	1.33221	78	3.28535	178	0.558414	38	1.10513	60	0.0352663	0.827558	up	[O]	Posttranslational modification, protein turnover, chaperones	Biological Process: endoderm formation (GO:0001706);; Biological Process: release of cytochrome c from mitochondria (GO:0001836);; Biological Process: regulation of protein phosphorylation (GO:0001932);; Biological Process: immune system process (GO:0002376);; Molecular Function: endopeptidase activity (GO:0004175);; Molecular Function: protein binding (GO:0005515);; Biological Process: epidermal…	K01403|0|oas:100192422|MMP9; matrix metalloproteinase-9	Endocrine resistance (ko01522);; IL-17 signaling pathway (ko04657);; TNF signaling pathway (ko04668);; Leukocyte transendothelial migration (ko04670);; Estrogen signaling pathway (ko04915);; Relaxin signaling pathway (ko04926);; Hepatitis B (ko05161);; Pathways in cancer (ko05200);; Transcriptional misregulation in cancer (ko05202);; Proteoglycans in cancer (ko05205);; MicroRNAs in cancer (ko0520…
ENSOARG00000007954	FGFBP1	190.028	2927	186.233	2996	246.899	3863	149.81	2375	103.044	1878	100.576	1368	304.891	4809	279.434	4384	160.636	2687	367.584	6160	214.014	3746	404.149	7032	295.318	4614	196.377	3287	375.2	6094	207.063	3545	319.065	5703	440.083	7336	182.537	3781	301.334	5033	0.0174373	0.614308	up	--	--	Biological Process: mitophagy (GO:0000423);; Biological Process: cell proliferation (GO:0008283);; Biological Process: fibroblast growth factor receptor signaling pathway (GO:0008543);; Cellular Component: membrane (GO:0016020);; Molecular Function: growth factor binding (GO:0019838);; Cellular Component: extracellular region part (GO:0044421);; Cellular Component: cell part (GO:0044464);; Biolog…	--	--
ENSOARG00000007965	GPX8	1.41123	20	13.06	187	0.606205	9	8.60393	122	8.00823	130	0.687815	9	1.6561	24	10.8807	152	8.23515	123	2.0219	31	3.79065	59	0.425683	7	0.771603	11	5.09245	76	0.696527	11	8.19921	125	0.223142	4	1.40225	21	2.41421	45	0.806535	12	0.0407455	-1.19582	down	[VI]	Defense mechanisms;; Lipid transport and metabolism	Molecular Function: peroxidase activity (GO:0004601);; Biological Process: response to stress (GO:0006950);; Cellular Component: intrinsic component of membrane (GO:0031224);; Biological Process: single-organism metabolic process (GO:0044710);; Biological Process: cellular detoxification (GO:1990748);;	K00432|1.12588e-129|oas:101116602|GPX8; probable glutathione peroxidase 8 isoform X1	Glutathione metabolism (ko00480);; Arachidonic acid metabolism (ko00590);; Thyroid hormone synthesis (ko04918);; Amyotrophic lateral sclerosis (ko05014);; Huntington disease (ko05016);; Pathways of neurodegeneration - multiple diseases (ko05022)
ENSOARG00000007988	PLD4	0.6694	23	0.302824	11	0.511842	18	0.571689	20	0.576592	24	0.555398	17	0.560561	20	0.632849	22	0.415741	16	0.907816	34	0.865798	34	1.4303	55	0.661015	23	0.773421	29	0.998546	36	0.619782	24	0.924878	37	0.995853	37	2.29325	105	0.606818	23	0.00048478	0.895687	up	[I]	Lipid transport and metabolism	Cellular Component: Golgi membrane (GO:0000139);; Biological Process: endocytosis (GO:0006897);; Cellular Component: endocytic vesicle (GO:0030139);; Cellular Component: intrinsic component of membrane (GO:0031224);;	K16860|0|oas:101104691|PLD4; phospholipase D4 isoform X1	Glycerophospholipid metabolism (ko00564);; Ether lipid metabolism (ko00565)
ENSOARG00000008012	PHF2	3.86064	287	5.63869	437	2.70234	204	3.44688	264	5.50739	484	4.90915	322	2.5104	191	4.89567	370	3.51338	283	2.71412	220	4.07356	344	1.51934	128	1.8983	143	2.3619	191	2.17673	171	3.77663	312	0.890598	77	1.5219	123	4.44875	444	2.08203	168	0.00407691	-0.628181	down	--	--	Biological Process: chromatin silencing at rDNA (GO:0000183);; Cellular Component: nuclear lumen (GO:0031981);; Molecular Function: histone demethylase activity (GO:0032452);; Molecular Function: histone binding (GO:0042393);; Molecular Function: transition metal ion binding (GO:0046914);; Biological Process: histone lysine demethylation (GO:0070076);;	K19414|0|bom:102283132|PHF2; PHD finger protein 2	--
ENSOARG00000008048	FAM120A	22.2435	1599	19.4353	1460	15.9954	1168	11.0235	816	12.1504	1034	17.9901	1143	9.59281	707	13.404	982	10.5065	821	12.5582	983	15.4666	1264	8.32989	677	6.99004	510	7.59253	594	7.97116	605	12.3193	985	4.67449	390	6.68608	521	14.5791	1410	6.85752	535	0.000308212	-0.586807	down	--	--	Molecular Function: RNA binding (GO:0003723);; Cellular Component: membrane (GO:0016020);; Cellular Component: intracellular membrane-bounded organelle (GO:0043231);;	--	--
ENSOARG00000008089	CLDN12	3.6361	59	3.41835	58	3.14162	52	1.55751	26	2.08559	40	4.46314	64	2.30283	38	2.34045	39	2.19627	39	3.33169	59	3.58885	66	1.26104	23	1.6255	27	1.36565	24	2.05581	35	1.66623	30	0.747818	14	0.592732	11	1.9619	43	2.09662	37	0.00756005	-0.657837	down	--	--	Cellular Component: intrinsic component of membrane (GO:0031224);; Cellular Component: apical junction complex (GO:0043296);; Cellular Component: plasma membrane part (GO:0044459);;	--	--
ENSOARG00000008097	NA	7.69177	328	5.09687	227	6.32822	274	12.1463	533	4.15392	210	6.53844	246	6.57022	287	4.54105	198	8.30758	385	11.693	542	9.1437	443	14.6856	707	7.60902	329	6.64552	308	12.0283	541	9.67647	459	10.0862	499	11.0537	510	16.4765	944	9.81385	454	0.0020174	0.640936	up	--	--	Biological Process: neuron projection development (GO:0031175);; Cellular Component: intrinsic component of membrane (GO:0031224);; Cellular Component: neuron projection (GO:0043005);; Cellular Component: synapse (GO:0045202);; Biological Process: regulation of synapse structure or activity (GO:0050803);; Molecular Function: protein binding involved in cell adhesion (GO:0098631);; Biological Proc…	K22655|0|oas:101116526|IGSF9; LOW QUALITY PROTEIN: protein turtle homolog A	--
ENSOARG00000008114	GPR107	6.59112	221	6.12783	214	3.21146	110	2.66373	92	4.77809	189	5.979	177	2.46644	85	2.672	91	2.9076	106	2.94091	107	3.46812	132	1.45808	56	1.90943	65	1.62929	60	1.56443	56	3.62353	135	0.931805	37	1.28485	47	2.74126	124	1.70346	62	7.40239e-05	-0.896423	down	--	--	Biological Process: receptor-mediated endocytosis (GO:0006898);; Cellular Component: coated vesicle (GO:0030135);; Molecular Function: clathrin binding (GO:0030276);; Cellular Component: intrinsic component of membrane (GO:0031224);;	K22985|0|oas:101102382|GPR107; protein GPR107	--
ENSOARG00000008132	ITPR1	0.653884	118	2.72945	513	0.807149	148	0.820982	152	1.92056	409	0.76317	122	0.550587	102	2.26039	414	1.33109	260	0.918587	180	0.847319	174	0.595842	121	0.450058	83	1.26694	248	0.344741	66	1.58409	317	0.290173	61	0.246577	48	1.42875	346	0.332407	65	0.0319356	-0.753429	down	--	--	Molecular Function: calcium channel regulator activity (GO:0005246);; Molecular Function: phospholipid binding (GO:0005543);; Cellular Component: endoplasmic reticulum (GO:0005783);; Biological Process: calcium ion transport (GO:0006816);; Biological Process: multicellular organism development (GO:0007275);; Cellular Component: protein serine/threonine phosphatase complex (GO:0008287);; Molecular…	K04958|0|oas:101108864|ITPR1; inositol 1,4,5-trisphosphate receptor type 1 isoform X1	Calcium signaling pathway (ko04020);; cGMP-PKG signaling pathway (ko04022);; Phosphatidylinositol signaling system (ko04070);; Oocyte meiosis (ko04114);; Autophagy - animal (ko04140);; Apoptosis (ko04210);; Cellular senescence (ko04218);; Vascular smooth muscle contraction (ko04270);; Apelin signaling pathway (ko04371);; Gap junction (ko04540);; Platelet activation (ko04611);; NOD-like receptor s…
ENSOARG00000008153	LRATD2	2.38314	45	1.99266	40	1.75029	34	1.33526	26	1.03754	24	2.45292	41	0.882397	18	1.68345	33	0.803744	17	1.73509	36	2.68433	58	0.489951	11	0.903996	18	0.646211	14	0.630409	13	1.65581	35	0.660211	15	0.220949	5	1.37269	35	0.452083	10	0.0446255	-0.643254	down	--	--	Cellular Component: membrane (GO:0016020);; Cellular Component: intracellular part (GO:0044424);;	K22810|0|bbub:102403543|FAM84B; protein FAM84B	--
ENSOARG00000008190	BICD2	6.23649	306	7.03309	360	3.64383	182	2.59713	131	4.43863	258	3.99215	173	2.18023	110	4.39203	219	2.69328	144	3.21765	172	4.81732	268	1.49786	83	1.11979	56	2.16416	116	2.11949	110	3.70478	202	1.25213	72	1.06888	57	5.56202	366	1.22063	65	0.0127403	-0.676984	down	--	--	Cellular Component: cytoplasm (GO:0005737);; Cellular Component: membrane (GO:0016020);; Molecular Function: Ras GTPase binding (GO:0017016);; Biological Process: microtubule anchoring (GO:0034453);; Cellular Component: intracellular membrane-bounded organelle (GO:0043231);; Biological Process: organelle transport along microtubule (GO:0072384);;	K18739|0|chx:102190226|BICD2; BICD cargo adaptor 2	--
ENSOARG00000008225	SLC25A51	4.08944	80	8.96337	183	5.67123	113	4.16197	84	6.91607	160	5.49728	95	4.68232	94	6.86738	137	4.04764	86	4.37867	94	5.51056	123	3.35506	75	3.09281	62	3.47856	74	2.8365	59	4.96784	108	2.7405	63	2.39051	51	3.48182	92	2.66932	57	0.000586993	-0.585549	down	--	--	--	--	--
ENSOARG00000008233	ECM2	1.36664	64	5.10962	249	1.55523	74	4.41527	212	5.13171	284	1.00627	42	1.48658	72	6.76042	322	3.51227	178	0.563831	29	2.09973	112	0.272548	15	1.20826	58	1.92544	98	0.36041	18	3.52328	183	0.47796	26	0.559734	29	3.5105	221	0.152432	8	0.0197486	-1.1484	down	[K]	Transcription	--	K08119|0|bbub:102396498|ECM2; extracellular matrix protein 2 isoform X1	--
ENSOARG00000008246	RB1	2.5734	159	1.90446	123	1.81734	114	1.18798	76	1.80964	132	2.46108	134	0.524321	34	1.34347	85	1.04212	70	1.11532	75	1.36783	96	0.600833	42	0.619553	39	0.871924	59	0.716346	47	1.77277	122	0.367904	27	0.760344	51	0.849064	71	0.574201	39	0.00172913	-0.790894	down	--	--	Biological Process: G1/S transition of mitotic cell cycle (GO:0000082);; Biological Process: cell morphogenesis involved in differentiation (GO:0000904);; Molecular Function: RNA polymerase II transcription factor binding (GO:0001085);; Biological Process: negative regulation of protein phosphorylation (GO:0001933);; Biological Process: positive regulation of myeloid leukocyte differentiation (GO…	K06618|0|chx:102183886|RB1; RB transcriptional corepressor 1	Endocrine resistance (ko01522);; Cell cycle (ko04110);; Cellular senescence (ko04218);; Cushing syndrome (ko04934);; Hepatitis C (ko05160);; Hepatitis B (ko05161);; Human cytomegalovirus infection (ko05163);; Human papillomavirus infection (ko05165);; Human T-cell leukemia virus 1 infection (ko05166);; Kaposi sarcoma-associated herpesvirus infection (ko05167);; Epstein-Barr virus infection (ko051…
ENSOARG00000008254	LOC101122138	0.196824	12	0.239237	15	0.2125	13	0.259005	16	0.511343	35	0.315144	16	0.343894	21	0.090805	6	0.577771	36	0.233458	15	0.625472	41	0.29899	20	0.43996	26	0.449164	28	0.439933	27	0.501054	32	0.498602	34	0.476008	30	0.227405	18	0.403648	25	0.0361439	0.615569	up	[R]	General function prediction only	--	--	--
ENSOARG00000008335	COL11A2	0.461779	55	0.404193	50	0.620878	75	0.595665	73	0.843673	119	0.628339	66	0.734951	90	0.77469	94	0.846449	109	1.06225	137	0.649328	88	2.30943	309	1.35974	164	0.486714	63	1.30096	163	0.927203	122	0.839879	116	0.847447	109	1.63182	260	1.33174	171	0.00137904	0.822447	up	--	--	Biological Process: skeletal system development (GO:0001501);; Molecular Function: structural molecule activity (GO:0005198);; Biological Process: cell differentiation (GO:0030154);; Cellular Component: extracellular matrix (GO:0031012);; Molecular Function: cation binding (GO:0043169);; Cellular Component: protein complex (GO:0043234);;	K19721|0|chx:102181735|COL11A2; collagen type XI alpha 2 chain	Protein digestion and absorption (ko04974)
ENSOARG00000008407	BAZ2A	4.04987	512	5.18824	684	2.85441	366	2.29694	299	2.87012	429	4.2224	471	1.33655	173	2.70922	349	1.84161	253	2.36587	325	3.17143	455	0.929258	133	1.1542	148	1.10037	151	1.47108	196	2.0143	283	0.347594	51	1.54915	212	2.71833	462	1.14119	157	0.000854783	-0.859251	down	--	--	Molecular Function: core promoter sequence-specific DNA binding (GO:0001046);; Molecular Function: protein binding (GO:0005515);; Cellular Component: nuclear lumen (GO:0031981);; Molecular Function: transition metal ion binding (GO:0046914);;	K15224|0|oas:101106579|BAZ2A; bromodomain adjacent to zinc finger domain protein 2A isoform X1	--
ENSOARG00000008413	SEC23A	3.50281	181	9.51503	512	2.44642	128	4.25666	226	7.22733	441	4.54131	207	2.65293	140	8.74959	460	5.9566	334	3.00519	169	3.76844	221	1.57356	92	1.74243	92	4.5854	257	1.24632	68	7.13723	409	0.942767	57	1.69229	95	4.64868	323	2.0619	116	0.0176155	-0.774848	down	--	--	Cellular Component: endoplasmic reticulum membrane (GO:0005789);; Cellular Component: ER to Golgi transport vesicle membrane (GO:0012507);; Biological Process: protein transport (GO:0015031);; Cellular Component: Golgi apparatus part (GO:0044431);; Biological Process: intracellular transport (GO:0046907);; Molecular Function: transition metal ion binding (GO:0046914);;	K14006|0|bta:533994|SEC23A; protein transport protein Sec23A	Protein processing in endoplasmic reticulum (ko04141)
ENSOARG00000008454	CDK3	15.8513	1639	12.3534	1334	20.794	2184	27.5157	2927	23.3007	2851	15.694	1433	24.2364	2566	17.4956	1843	27.3877	3075	29.7011	3341	19.4064	2280	27.393	3199	32.5363	3412	31.3022	3517	37.8182	4123	23.6726	2720	30.9196	3709	34.6514	3877	42.849	5957	27.8654	3124	0.00117639	0.613786	up	[T]	Signal transduction mechanisms	Molecular Function: protein kinase activity (GO:0004672);; Biological Process: cellular protein modification process (GO:0006464);; Biological Process: phosphate-containing compound metabolic process (GO:0006796);; Molecular Function: purine ribonucleoside binding (GO:0032550);; Biological Process: single-organism cellular process (GO:0044763);;	K02088|0|oas:101107113|CDK3; cyclin-dependent kinase 3 isoform X1	--
ENSOARG00000008461	HABP4	1.32072	33	4.92101	126	1.2679	32	1.53761	39	2.71596	79	2.60193	57	1.72843	44	4.99715	125	2.55172	68	1.29052	35	2.0907	58	1.70172	47	0.637052	16	2.26365	60	0.604757	16	2.71024	74	0.451276	13	0.705706	19	2.90206	96	0.432204	12	0.0394241	-0.755578	down	--	--	Biological Process: response to mechanical stimulus (GO:0009612);; Cellular Component: myofibril (GO:0030016);; Cellular Component: nuclear lumen (GO:0031981);; Biological Process: negative regulation of binding (GO:0051100);;	K19019|5.06018e-158|oas:101113133|HABP4; intracellular hyaluronan-binding protein 4	--
ENSOARG00000008578	PTCH1	0.498703	48	0.750363	75	0.219592	22	0.307267	31	0.340046	39	0.339926	29	0.191872	19	0.553555	54	0.294976	31	0.330716	35	0.266306	29	0.082831	9	0.166534	17	0.196026	21	0.137195	14	0.314639	34	0.085408	10	0.341108	36	0.259253	34	0.089323	10	0.00322425	-0.870345	down	--	--	Molecular Function: transmembrane signaling receptor activity (GO:0004888);; Biological Process: cell communication (GO:0007154);; Cellular Component: intrinsic component of membrane (GO:0031224);;	K06225|0|oas:101112193|PTCH1; protein patched homolog 1 isoform X1	cAMP signaling pathway (ko04024);; Hedgehog signaling pathway (ko04340);; Axon guidance (ko04360);; Pathways in cancer (ko05200);; Proteoglycans in cancer (ko05205);; Basal cell carcinoma (ko05217)
ENSOARG00000008595	MARF1	3.66841	471	9.04365	1230	4.45687	585	2.30925	292	3.84814	555	3.10908	338	1.76008	218	6.33972	833	2.43786	341	2.75591	369	3.51394	489	1.01075	137	1.31836	163	2.97086	402	1.49395	192	3.79013	543	0.498896	70	1.53722	203	3.663	590	1.50816	199	0.00467639	-0.880793	down	--	--	Molecular Function: nucleic acid binding (GO:0003676);; Biological Process: DNA repair (GO:0006281);; Biological Process: meiotic cell cycle (GO:0007126);; Biological Process: germ cell development (GO:0007281);; Biological Process: gene expression (GO:0010467);; Biological Process: regulation of phosphatase activity (GO:0010921);; Molecular Function: small molecule binding (GO:0036094);; Cellula…	K17573|0|oas:101110728|MARF1; meiosis regulator and mRNA stability factor 1 isoform X1	--
ENSOARG00000008635	ANKMY2	10.6619	311	18.0952	550	10.5294	312	11.1041	333	11.3052	390	12.1297	312	6.21435	186	18.0299	535	11.2832	357	10.3425	328	11.347	376	6.75495	223	6.73406	199	9.03564	286	6.01692	185	12.8287	415	3.96981	135	4.56544	144	8.57544	336	4.85975	154	0.00148367	-0.609542	down	[T]	Signal transduction mechanisms	Cellular Component: cell projection (GO:0042995);; Molecular Function: cation binding (GO:0043169);;	--	--
ENSOARG00000008663	SLC36A1	1.45006	50	2.34234	84	2.11393	74	1.32374	48	0.983433	40	1.9214	59	1.28766	46	0.514852	19	0.729228	29	1.04702	40	1.12211	44	0.505373	20	0.841908	31	1.02113	39	0.539719	20	0.63986	26	0.597519	25	0.581177	23	1.42371	67	0.846032	32	0.00971906	-0.622789	down	--	--	--	K14209|0|oas:101106007|SLC36A1; proton-coupled amino acid transporter 1 isoform X1	Protein digestion and absorption (ko04974)
ENSOARG00000008677	KAT6B	2.96541	418	5.9028	869	3.41811	490	2.59142	376	3.3193	554	2.52981	315	2.12797	308	5.13757	738	2.56368	393	2.28198	350	2.9817	478	1.26743	202	1.57789	226	2.49522	383	1.55738	232	2.89341	454	0.720151	118	1.10086	168	3.97219	753	1.35825	208	0.00441224	-0.671928	down	--	--	Cellular Component: chromatin (GO:0000785);; Molecular Function: nucleic acid binding (GO:0003676);; Molecular Function: protein binding (GO:0005515);; Biological Process: transcription, DNA-templated (GO:0006351);; Biological Process: histone acetylation (GO:0016573);; Biological Process: nucleosome organization (GO:0034728);; Molecular Function: transition metal ion binding (GO:0046914);; Molec…	K11306|0|oas:101123266|KAT6B; histone acetyltransferase KAT6B isoform X1	--
ENSOARG00000008705	MICAL2	0.506294	67	1.89037	259	0.501689	67	0.297909	41	1.3187	205	0.288015	34	0.193655	26	1.47347	197	0.472126	68	0.454238	65	0.359567	54	0.293405	44	0.248004	33	0.219271	32	0.266232	37	0.901483	132	0.261892	40	0.241233	35	0.877306	155	0.128779	19	0.0214709	-0.912136	down	--	--	Molecular Function: catalytic activity (GO:0003824);; Molecular Function: cation binding (GO:0043169);; Biological Process: single-organism metabolic process (GO:0044710);; Molecular Function: flavin adenine dinucleotide binding (GO:0050660);;	K19947|0|chx:102172084|MICAL2, MICALCL; protein-methionine sulfoxide oxidase MICAL2	--
ENSOARG00000008716	CPEB2	8.7697	564	8.48191	569	7.7617	507	4.97047	329	3.43663	262	7.48374	425	5.93356	391	3.65874	240	3.31993	232	6.5469	458	6.19095	452	2.79821	204	3.32623	217	2.27325	159	3.19052	217	4.25337	304	2.09309	156	2.91532	203	4.04796	350	2.84475	199	6.07398e-05	-0.734198	down	--	--	Biological Process: response to hypoxia (GO:0001666);; Molecular Function: RNA binding (GO:0003723);; Biological Process: negative regulation of translation (GO:0017148);; Biological Process: response to insulin (GO:0032868);; Cellular Component: intracellular membrane-bounded organelle (GO:0043231);;	K02602|0|mdo:100012536|CPEB2; cytoplasmic polyadenylation element binding protein 2	Oocyte meiosis (ko04114);; Progesterone-mediated oocyte maturation (ko04914)
ENSOARG00000008770	NA	6.82674	122	9.16152	171	10.4096	189	7.47284	138	5.02416	106	6.08416	96	11.7208	214	7.07922	129	10.8057	210	8.14981	159	9.9529	202	13.7913	278	11.3006	205	15.3954	299	10.0666	190	9.4475	188	19.5192	404	7.60134	147	11.2765	271	7.51329	146	0.00474182	0.596063	up	[R]	General function prediction only	Biological Process: metabolic process (GO:0008152);; Molecular Function: methyltransferase activity (GO:0008168);; Cellular Component: intrinsic component of membrane (GO:0031224);; Cellular Component: intracellular membrane-bounded organelle (GO:0043231);;	--	--
ENSOARG00000008795	IRGQ	1.35269	38	1.01074	30	1.30056	37	0.758167	22	1.18012	39	1.17101	29	0.634396	19	0.827152	24	0.888032	27	1.49846	46	0.939427	30	0.399713	13	0.418594	12	0.409827	13	0.79679	24	0.76976	24	0.286485	10	0.693898	21	0.856371	33	0.739479	23	0.00434711	-0.644545	down	--	--	Molecular Function: purine ribonucleoside binding (GO:0032550);;	--	--
ENSOARG00000008860	NFIA	2.01306	86	2.18396	96	1.12993	49	1.80032	78	1.67314	83	2.15448	80	1.22839	53	2.46937	106	1.50552	69	1.167	53	1.42042	68	0.714186	34	0.603933	26	1.2614	58	0.945684	42	1.78783	84	0.272312	15	1.01972	44	1.92019	109	0.478122	22	0.00655896	-0.678689	down	--	--	--	K09168|0|rro:104668049|NFIA; nuclear factor 1 A-type isoform X1	--
ENSOARG00000008862	NA	1.60422	38	1.33624	33	1.92282	46	1.3602	33	2.24213	62	0.424854	9	1.48993	36	0.511194	13	0.221855	6	0.979662	25	1.65363	44	0.333153	9	1.36058	32	1.10059	28	7.19321	176	2.57712	67	1.5233	41	6.70546	168	4.41842	138	0.486559	13	0.00859648	1.25733	up	--	--	--	K06856|0|bta:524810|IgM precursor	Calcium signaling pathway (ko04020);; NF-kappa B signaling pathway (ko04064);; Phospholipase D signaling pathway (ko04072);; Phagosome (ko04145);; PI3K-Akt signaling pathway (ko04151);; Neutrophil extracellular trap formation (ko04613);; Hematopoietic cell lineage (ko04640);; Natural killer cell mediated cytotoxicity (ko04650);; B cell receptor signaling pathway (ko04662);; Fc epsilon RI signalin…
ENSOARG00000008874	MTMR1	7.37955	303	7.71272	330	3.81457	159	3.67142	155	4.75416	231	7.24194	262	2.32512	98	4.7346	198	3.28495	147	3.04831	136	4.6773	218	1.86537	87	1.15036	48	2.71606	121	2.00227	87	4.37296	200	1.81392	87	1.49299	67	4.09223	226	1.33277	60	0.000718705	-0.829886	down	--	--	Molecular Function: phosphoprotein phosphatase activity (GO:0004721);; Biological Process: protein dephosphorylation (GO:0006470);; Cellular Component: membrane (GO:0016020);; Molecular Function: phosphatidylinositol bisphosphate phosphatase activity (GO:0034593);; Cellular Component: intracellular part (GO:0044424);; Biological Process: phosphatidylinositol metabolic process (GO:0046488);; Molec…	K18081|0|bta:541155|MTMR1; myotubularin-related protein 1	Inositol phosphate metabolism (ko00562);; Phosphatidylinositol signaling system (ko04070)
ENSOARG00000008882	TNKS1BP1	25.6258	2558	20.552	2143	15.9	1612	21.8842	2248	21.0625	2488	21.2138	1870	22.7838	2329	15.5394	1580	21.7923	2362	28.0324	3045	21.8079	2474	33.0294	3725	24.1503	2445	22.9524	2490	39.514	4159	25.9344	2877	33.7476	3909	39.0584	4220	40.6406	5455	25.8159	2795	5.87056e-05	0.624595	up	--	--	--	--	--
ENSOARG00000008919	SOCS7	1.22605	40	1.55158	53	0.932218	31	0.787746	27	0.858597	33	0.714905	21	0.556465	19	0.981509	33	0.394813	14	0.413842	15	0.905986	34	0.222933	9	0.495559	17	0.205046	8	0.415388	15	0.696947	26	0.231579	9	0.442186	16	0.866272	38	0.424587	15	0.0211209	-0.669425	down	--	--	Biological Process: transmembrane receptor protein tyrosine kinase signaling pathway (GO:0007169);; Biological Process: cerebral cortex cell migration (GO:0021795);; Biological Process: hindbrain radial glia guided cell migration (GO:0021932);; Biological Process: cell differentiation (GO:0030154);; Biological Process: protein modification by small protein conjugation (GO:0032446);; Cellular Comp…	K04699|0|bta:540586|SOCS7; suppressor of cytokine signaling 7	JAK-STAT signaling pathway (ko04630);; Prolactin signaling pathway (ko04917)
ENSOARG00000008921	MTM1	2.01984	82	1.77164	74	1.55329	63	1.25775	52	1.33433	63	2.38223	84	1.33121	55	1.49514	61	1.09622	48	1.41544	62	1.32746	61	0.635478	29	0.748701	31	0.434837	19	0.847269	36	0.95022	43	0.343242	16	0.869926	38	0.926579	50	0.831571	36	2.83028e-06	-0.879455	down	--	--	Biological Process: autophagosome assembly (GO:0000045);; Molecular Function: phosphoprotein phosphatase activity (GO:0004721);; Molecular Function: phospholipid binding (GO:0005543);; Cellular Component: extracellular region (GO:0005576);; Cellular Component: endosome (GO:0005768);; Biological Process: protein dephosphorylation (GO:0006470);; Biological Process: mitochondrion organization (GO:00…	K01108|0|oas:101114846|MTM1; myotubularin isoform X1	Inositol phosphate metabolism (ko00562);; Phosphatidylinositol signaling system (ko04070)
ENSOARG00000008947	NA	1.59747	46	1.21681	36	2.33815	68	0.929308	28	2.62429	88	1.51583	38	1.25106	37	4.05102	117	2.63751	82	4.03996	125	1.63163	53	10.3008	330	2.28314	66	1.61314	50	3.94089	118	2.2889	73	4.98766	164	3.40899	105	1.60523	62	4.83091	149	0.021646	0.857823	up	--	--	Biological Process: body fluid secretion (GO:0007589);; Biological Process: regulation of cell size (GO:0008361);; Biological Process: protein secretion (GO:0009306);; Molecular Function: calcium-activated potassium channel activity (GO:0015269);; Biological Process: phospholipid transport (GO:0015914);; Molecular Function: phosphatase binding (GO:0019902);; Cellular Component: intrinsic componen…	K04945|0|oas:101108597|KCNN4; intermediate conductance calcium-activated potassium channel protein 4	Insulin secretion (ko04911);; GnRH secretion (ko04929);; Salivary secretion (ko04970);; Protein digestion and absorption (ko04974)
ENSOARG00000009038	C18H14orf28	1.81825	38	6.2596	134	2.11712	44	1.5404	33	3.33311	81	1.44224	26	1.12956	24	3.31858	69	2.7016	60	1.9152	43	1.63197	38	1.2158	28	0.809731	17	2.43643	54	1.02644	23	3.58676	82	0.856616	21	0.760407	17	1.97645	55	1.20588	27	0.0447704	-0.638074	down	--	--	--	--	--
ENSOARG00000009139	FYCO1	3.53743	285	3.55467	299	2.21849	182	1.63332	136	2.72186	260	3.362	240	1.10901	92	2.65378	218	2.15674	189	1.899	167	2.37758	218	0.792479	73	0.843425	69	1.6073	141	1.36336	116	1.85141	166	0.507926	48	0.945234	83	2.25872	245	1.05541	93	0.000439338	-0.795509	down	--	--	Cellular Component: lytic vacuole (GO:0000323);; Cellular Component: endosome (GO:0005768);; Cellular Component: intrinsic component of membrane (GO:0031224);; Molecular Function: cation binding (GO:0043169);; Biological Process: vesicle transport along microtubule (GO:0047496);;	K21954|0|oas:101104278|FYCO1; FYVE and coiled-coil domain-containing protein 1 isoform X1	Salmonella infection (ko05132)
ENSOARG00000009143	NA	7.20315	220	1.71622	55	3.56156	111	4.51886	142	4.70473	170	3.29621	89	2.79337	88	0.435207	14	1.17641	39	3.21717	107	3.50474	122	1.89024	66	4.99613	155	1.38542	46	33.1361	1065	8.19769	278	1.17779	42	13.5496	447	5.30314	218	0.484957	17	0.0303662	1.2947	up	--	--	--	K06856|1.35117e-142|ssc:396781|IgG heavy chain precursor	Calcium signaling pathway (ko04020);; NF-kappa B signaling pathway (ko04064);; Phospholipase D signaling pathway (ko04072);; Phagosome (ko04145);; PI3K-Akt signaling pathway (ko04151);; Neutrophil extracellular trap formation (ko04613);; Hematopoietic cell lineage (ko04640);; Natural killer cell mediated cytotoxicity (ko04650);; B cell receptor signaling pathway (ko04662);; Fc epsilon RI signalin…
ENSOARG00000009234	AHR	2.63021	151	3.02703	181	2.5225	147	1.90301	112	1.74797	119	1.8274	93	1.16141	68	3.32449	194	1.52334	95	2.16282	135	2.21996	145	0.431654	28	1.17035	68	1.28239	80	1.46742	89	2.158	138	0.388552	26	0.831493	52	1.40755	109	0.821861	51	0.00255733	-0.772625	down	--	--	Molecular Function: RNA polymerase II transcription factor activity, sequence-specific DNA binding (GO:0000981);; Biological Process: transcription from RNA polymerase II promoter (GO:0006366);; Biological Process: signal transduction (GO:0007165);; Biological Process: circadian rhythm (GO:0007623);; Molecular Function: heat shock protein binding (GO:0031072);; Cellular Component: nuclear lumen (…	K09093|0|oas:443467|AHR; aryl hydrocarbon receptor	Th17 cell differentiation (ko04659);; Cushing syndrome (ko04934)
ENSOARG00000009261	NUDT16	4.24678	55	3.531	48	4.0108	53	7.10621	95	5.2089	80	3.25739	38	3.61029	48	8.16591	108	7.6602	108	7.10431	100	4.91594	73	4.71863	69	10.0778	132	13.9037	196	5.58257	77	7.17562	103	7.18079	108	7.52708	106	9.01589	157	6.89721	97	0.0159928	0.598189	up	--	--	Biological Process: rRNA processing (GO:0006364);; Biological Process: RNA catabolic process (GO:0006401);; Molecular Function: metallopeptidase activity (GO:0008237);; Biological Process: cell proliferation (GO:0008283);; Biological Process: purine ribonucleotide catabolic process (GO:0009154);; Biological Process: purine deoxyribonucleotide catabolic process (GO:0009155);; Biological Process: r…	K16855|1.20982e-122|oas:654329|NUDT16; U8 snoRNA-decapping enzyme	Purine metabolism (ko00230);; RNA degradation (ko03018)
ENSOARG00000009339	LOC101105022	3.85985	160	2.34658	99	3.20371	135	3.76624	148	2.89312	142	3.33127	113	4.07308	172	2.95269	124	2.23963	101	3.48493	157	4.01194	189	7.25176	338	2.24341	90	3.7119	167	3.95466	164	2.72843	123	4.308	202	5.7728	258	9.00858	494	3.99567	173	0.00276562	0.636771	up	--	--	Biological Process: transport (GO:0006810);; Cellular Component: intrinsic component of membrane (GO:0031224);;	K08230|0|oas:101105524|SLC43A3; solute carrier family 43 member 3	--
ENSOARG00000009347	DSE	1.31677	89	2.44923	172	0.808678	56	1.62333	113	1.36602	109	1.53455	91	0.921485	64	1.40617	97	1.34049	98	1.06564	78	1.62875	125	0.714231	55	0.427698	30	0.69371	51	0.4881	35	1.54753	116	0.763797	60	0.351005	26	1.20046	109	0.726523	53	0.0107634	-0.620546	down	--	--	Biological Process: glycosaminoglycan biosynthetic process (GO:0006024);; Molecular Function: racemase and epimerase activity, acting on carbohydrates and derivatives (GO:0016857);; Biological Process: proteoglycan biosynthetic process (GO:0030166);; Cellular Component: intrinsic component of membrane (GO:0031224);; Cellular Component: Golgi apparatus part (GO:0044431);;	K01794|0|oas:101105922|DSE; dermatan-sulfate epimerase isoform X1	Glycosaminoglycan biosynthesis - chondroitin sulfate / dermatan sulfate (ko00532)
ENSOARG00000009401	PTGER4	1.00335	33	1.82015	62	0.905633	30	0.893896	30	2.22336	86	1.00292	29	1.02765	35	1.99202	67	0.83217	30	1.04921	38	0.823778	31	0.37958	14	0.432031	15	0.466197	17	0.604575	21	1.35436	50	0.133875	6	0.151486	6	1.59662	70	0.143065	6	0.00442736	-1.03288	down	--	--	Biological Process: ossification (GO:0001503);; Biological Process: negative regulation of cytokine production (GO:0001818);; Biological Process: positive regulation of cytokine production (GO:0001819);; Biological Process: response to molecule of bacterial origin (GO:0002237);; Biological Process: CD4-positive, alpha-beta T cell differentiation involved in immune response (GO:0002294);; Biologic…	K04261|0|oas:101104343|PTGER4; prostaglandin E2 receptor EP4 subtype	Neuroactive ligand-receptor interaction (ko04080);; Inflammatory mediator regulation of TRP channels (ko04750);; Renin secretion (ko04924);; Human cytomegalovirus infection (ko05163);; Human papillomavirus infection (ko05165);; Pathways in cancer (ko05200)
ENSOARG00000009444	IDS	8.33432	386	5.0855	246	2.55369	121	0.943908	45	1.35509	75	3.22156	132	1.16613	56	1.36257	65	1.21171	61	1.10109	56	3.83975	202	0.39208	21	0.380559	18	0.717635	37	0.609159	30	2.19232	113	0.618731	34	0.554639	28	1.13643	71	0.828957	42	0.00781335	-1.13324	down	[P]	Inorganic ion transport and metabolism	Molecular Function: hydrolase activity, acting on ester bonds (GO:0016788);;	K01136|0|oas:101116540|IDS; iduronate 2-sulfatase	Glycosaminoglycan degradation (ko00531);; Lysosome (ko04142)
ENSOARG00000009463	SHROOM4	0.559641	57	0.904905	96	0.724671	75	0.230157	25	0.235261	29	0.218155	20	0.281077	30	0.205797	22	0.277641	31	0.217217	24	0.288944	34	0.050266	6	0.203757	21	0.054438	6	0.192442	21	0.255468	29	0.064925	8	0.212123	24	0.184666	26	0.214791	24	0.00345718	-1.03522	down	--	--	Molecular Function: actin binding (GO:0003779);; Cellular Component: actin filament (GO:0005884);; Biological Process: central nervous system development (GO:0007417);; Cellular Component: basolateral plasma membrane (GO:0016323);; Cellular Component: myosin complex (GO:0016459);; Biological Process: actin cytoskeleton organization (GO:0030036);; Cellular Component: actomyosin (GO:0042641);; Biol…	K18625|0|oas:101123350|SHROOM4; protein Shroom4 isoform X1	--
ENSOARG00000009524	DNAJC16	2.17005	113	2.13139	116	1.70126	90	0.779891	42	0.818447	51	1.34162	62	0.690044	37	1.14137	61	0.672048	38	1.04667	60	1.36631	81	0.487714	29	0.595285	32	0.244606	14	0.767146	43	1.02092	59	0.401613	25	0.506472	29	0.801127	56	0.497055	29	0.00258081	-0.793747	down	[O]	Posttranslational modification, protein turnover, chaperones	Biological Process: cellular homeostasis (GO:0019725);;	K09536|0|oas:101110690|DNAJC16; dnaJ homolog subfamily C member 16 isoform X2	--
ENSOARG00000009621	NA	0.513113	13	2.63128	70	0.742575	20	2.48245	65	3.18734	96	1.10256	25	0.870881	23	2.09361	54	2.13734	59	0.791103	22	1.20236	35	0.149352	5	0.511527	14	1.3653	38	0.280885	8	1.9526	55	0.292387	9	0.328406	9	2.48339	85	0.091447	3	0.0486355	-0.934132	down	--	--	Cellular Component: intrinsic component of membrane (GO:0031224);;	K23893|4.53023e-66|mun:110539679|lipoma HMGIC fusion partner	--
ENSOARG00000009625	ZNF296	1.52061	36	0.991826	24	1.48666	35	2.55576	61	0.877666	24	1.44552	30	1.2615	30	2.20512	52	0.725516	19	1.10061	28	2.5019	66	4.63783	121	1.34905	32	1.72932	44	2.07915	51	1.44148	37	2.17377	59	1.60011	40	1.91595	60	1.3024	33	0.0178456	0.645304	up	--	--	Molecular Function: transcription factor activity, transcription factor binding (GO:0000989);; Molecular Function: cation binding (GO:0043169);; Cellular Component: intracellular membrane-bounded organelle (GO:0043231);; Molecular Function: organic cyclic compound binding (GO:0097159);;	--	--
ENSOARG00000009635	FAM91A1	5.71988	318	4.31901	251	3.7785	214	2.16685	124	2.66799	176	5.07013	249	2.16528	124	1.85309	105	1.22584	75	2.1885	133	3.70196	234	1.42253	90	1.34427	76	1.09536	67	1.14707	68	2.13027	132	0.832005	54	1.17595	71	1.9118	143	1.53577	93	0.000823612	-0.833444	down	--	--	--	--	--
ENSOARG00000009644	NHLRC3	2.89683	143	2.18226	112	1.5422	77	0.857632	44	1.3029	76	1.46256	64	1.14307	58	0.766708	39	0.676934	37	1.0758	58	1.29845	73	0.583229	33	0.668178	34	0.688866	37	0.921003	48	0.995547	55	0.374226	22	0.955666	51	0.839315	56	1.06601	57	0.0132309	-0.60363	down	[R]	General function prediction only	Cellular Component: extracellular region (GO:0005576);;	--	--
ENSOARG00000009649	TRAPPC6A	8.69948	92	4.66872	52	6.40379	69	7.67939	83	3.69646	46	7.21394	67	3.44044	37	5.41441	58	6.81215	78	6.34935	73	7.23873	87	10.9835	131	9.40525	101	6.42089	74	7.13401	79	8.13363	95	12.1554	148	8.14831	93	9.50245	134	7.63858	87	0.000632509	0.643386	up	--	--	Biological Process: transport (GO:0006810);; Biological Process: melanosome organization (GO:0032438);; Cellular Component: intracellular membrane-bounded organelle (GO:0043231);;	K20304|1.15707e-99|oas:101114550|TRAPPC6A; trafficking protein particle complex subunit 6A	--
ENSOARG00000009655	E2F3	1.44661	44	1.36026	44	1.13965	36	0.781018	25	0.901507	33	1.44208	39	0.545335	17	0.858557	27	0.788558	26	0.913858	31	0.874365	31	0.719022	25	0.365122	12	0.15238	6	0.544997	18	0.796236	27	0.466966	17	0.747062	25	0.766792	32	0.539068	18	0.006244	-0.639962	down	--	--	Molecular Function: nucleic acid binding transcription factor activity (GO:0001071);; Biological Process: transcription, DNA-templated (GO:0006351);; Biological Process: negative regulation of cell proliferation (GO:0008285);; Cellular Component: nuclear lumen (GO:0031981);; Cellular Component: protein complex (GO:0043234);; Molecular Function: transcription regulatory region DNA binding (GO:0044…	K06620|0|bbub:102394305|E2F3; transcription factor E2F3 isoform X1	Endocrine resistance (ko01522);; Cell cycle (ko04110);; Cellular senescence (ko04218);; Cushing syndrome (ko04934);; Hepatitis C (ko05160);; Hepatitis B (ko05161);; Human cytomegalovirus infection (ko05163);; Human T-cell leukemia virus 1 infection (ko05166);; Kaposi sarcoma-associated herpesvirus infection (ko05167);; Epstein-Barr virus infection (ko05169);; Pathways in cancer (ko05200);; MicroR…
ENSOARG00000009665	NA	15.6507	124	19.4989	161	11.24	90	7.62934	62	14.3861	134	15.0626	105	9.97612	81	15.8693	128	6.64723	57	9.30384	80	14.7798	133	7.12733	64	6.41935	52	6.65766	57	5.87506	49	9.30675	82	3.58541	33	7.24491	62	9.8283	104	4.12894	36	0.00185403	-0.659309	down	[T]	Signal transduction mechanisms	Biological Process: cardiac muscle hypertrophy (GO:0003300);; Molecular Function: DNA binding (GO:0003677);; Cellular Component: extracellular region (GO:0005576);; Biological Process: translation (GO:0006412);; Biological Process: response to mechanical stimulus (GO:0009612);; Biological Process: catechol-containing compound metabolic process (GO:0009712);; Biological Process: positive regulatio…	--	--
ENSOARG00000009687	SLC39A5	1.21641	38	1.12163	37	1.49161	48	1.13939	37	1.11895	42	1.32759	37	1.7918	58	0.890166	29	1.31392	45	2.56244	88	1.47582	53	1.8285	65	1.73562	55	1.31895	45	2.47523	82	1.60624	56	3.08621	112	1.67793	57	3.17768	134	2.93228	100	0.00294798	0.709873	up	--	--	--	K14711|6.09005e-98|oas:101102637|SLC39A5; LOW QUALITY PROTEIN: zinc transporter ZIP5	--
ENSOARG00000009737	PROSER1	3.03184	143	2.3259	114	2.26378	108	1.54472	75	2.54128	142	3.48988	145	2.33993	113	1.93518	93	1.25314	64	1.96003	101	2.02766	109	1.78814	95	1.68272	81	0.862157	44	1.12087	56	1.45209	76	0.59503	33	0.782006	40	1.90345	121	1.16194	60	0.00063479	-0.673216	down	--	--	--	--	--
ENSOARG00000009814	ZMIZ1	1.62668	104	1.74227	116	0.834693	54	0.894913	59	1.64473	124	1.72413	97	0.723509	48	1.4896	97	0.809275	56	1.08336	75	0.88029	64	0.650454	47	0.761933	50	0.625302	44	0.651475	44	1.58343	112	0.242488	18	0.354653	25	1.31571	113	0.473337	33	0.00873443	-0.669341	down	--	--	Biological Process: transcription from RNA polymerase II promoter (GO:0006366);; Biological Process: cytoplasm organization (GO:0007028);; Biological Process: aging (GO:0007568);; Biological Process: positive regulation of cell proliferation (GO:0008284);; Biological Process: animal organ morphogenesis (GO:0009887);; Cellular Component: nuclear lumen (GO:0031981);; Biological Process: growth (GO:…	K22403|0|oas:101111251|ZMIZ1; zinc finger MIZ domain-containing protein 1 isoform X1	--
ENSOARG00000009818	NCOA3	4.47067	872	5.15329	1050	5.16011	1023	3.48803	701	2.64247	610	6.07956	1048	1.70347	341	3.87023	769	1.888	400	2.44035	518	3.5471	787	0.841228	186	2.06656	409	2.4938	529	1.39766	288	3.66916	796	0.884578	201	1.26995	269	1.93094	507	1.42671	302	0.00104659	-0.824105	down	--	--	--	K11256|0|oas:101119237|NCOA3; LOW QUALITY PROTEIN: nuclear receptor coactivator 3	Endocrine resistance (ko01522);; Estrogen signaling pathway (ko04915);; Thyroid hormone signaling pathway (ko04919);; Pathways in cancer (ko05200);; Breast cancer (ko05224)
ENSOARG00000009830	KMT2A	0.211451	54	1.12203	295	0.459307	118	0.152347	40	0.253812	76	0.290376	65	0.13854	36	0.304093	78	0.228604	63	0.14983	41	0.21346	61	0.112703	32	0.163473	42	0.160628	44	0.118955	32	0.248978	70	0.058894	18	0.169683	47	0.191687	65	0.143263	40	0.00364896	-0.938906	down	[R]	General function prediction only	Molecular Function: regulatory region DNA binding (GO:0000975);; Biological Process: tissue homeostasis (GO:0001894);; Biological Process: regionalization (GO:0003002);; Biological Process: DNA alkylation (GO:0006305);; Biological Process: transcription from RNA polymerase II promoter (GO:0006366);; Biological Process: circadian rhythm (GO:0007623);; Biological Process: visual behavior (GO:000763…	K09186|0|oas:101101916|KMT2A; histone-lysine N-methyltransferase 2A isoform X1	Lysine degradation (ko00310);; Cushing syndrome (ko04934);; Transcriptional misregulation in cancer (ko05202)
ENSOARG00000009871	HECTD4	0.299749	63	1.57641	345	0.420641	90	0.178111	39	0.313767	78	0.327294	61	0.1227	27	0.503701	108	0.29882	68	0.224119	52	0.187292	45	0.075993	18	0.095145	21	0.19426	45	0.184341	41	0.311424	73	0.097315	24	0.206185	47	0.249954	71	0.11358	26	0.000909856	-1.1883	down	--	--	--	K17849|0|oas:101114978|HECTD4; probable E3 ubiquitin-protein ligase HECTD4 isoform X1	--
ENSOARG00000009874	KCTD9	12.7706	329	16.43	442	8.57057	225	7.75303	206	8.81963	269	10.5352	240	5.74862	152	7.83221	206	6.07703	170	6.02406	169	10.2395	300	4.80521	140	5.93455	156	5.45558	153	3.08669	84	7.25898	208	2.90135	87	3.18727	89	7.64792	265	3.33697	94	0.00119249	-0.668984	down	[S]	Function unknown	Biological Process: protein oligomerization (GO:0051259);;	K21919|0|oas:101111427|KCTD9; BTB/POZ domain-containing protein KCTD9 isoform X1	--
ENSOARG00000009878	MEF2A	1.78373	81	2.87032	135	1.14536	53	1.00957	47	1.58268	85	1.38123	55	1.00696	47	1.27627	59	0.9469	47	0.837591	41	1.6989	87	0.576047	30	0.296036	14	0.634403	31	0.446863	22	1.99376	100	0.214742	12	0.491645	24	1.22179	74	0.482988	24	0.0235819	-0.723186	down	--	--	Biological Process: MAPK cascade (GO:0000165);; Cellular Component: chromatin (GO:0000785);; Molecular Function: RNA polymerase II regulatory region sequence-specific DNA binding (GO:0000977);; Molecular Function: transcription factor activity, RNA polymerase II core promoter proximal region sequence-specific binding (GO:0000982);; Molecular Function: RNA polymerase II transcription cofactor acti…	K09260|0|biu:109575409|MEF2A; myocyte-specific enhancer factor 2A isoform X1	cGMP-PKG signaling pathway (ko04022);; Apelin signaling pathway (ko04371);; Parathyroid hormone synthesis, secretion and action (ko04928);; Fluid shear stress and atherosclerosis (ko05418)
ENSOARG00000009905	MBOAT1	1.77546	57	4.83583	162	0.961227	32	2.42961	80	2.47103	94	3.8112	108	1.2284	41	3.49928	114	3.2628	114	1.21691	43	1.74876	64	0.472754	18	0.863556	29	2.81788	98	1.34525	46	3.01816	108	0.518792	20	0.729409	26	1.38646	60	1.616	57	0.0354367	-0.715874	down	--	--	Molecular Function: transferase activity (GO:0016740);; Cellular Component: intrinsic component of membrane (GO:0031224);;	K13517|0|oas:101111235|MBOAT1; lysophospholipid acyltransferase 1	Glycerolipid metabolism (ko00561);; Glycerophospholipid metabolism (ko00564)
ENSOARG00000009954	NA	0.280015	37	0.271549	38	0.145559	20	0.312477	43	0.253837	40	0.108209	13	0.113357	16	0.088061	12	0.050095	8	0.158757	23	0.383056	58	0.042833	7	0.419432	57	0.237294	35	0.158789	23	0.050174	8	0.388128	60	0.376182	54	0.24054	43	0.967989	139	0.0199115	1.04364	up	[G]	Carbohydrate transport and metabolism	--	--	--
ENSOARG00000010028	LOC101107541	15.9591	419	7.41106	204	7.49625	200	21.2977	576	15.5894	485	5.9231	138	7.05141	190	1.75463	47	18.6922	533	13.324	381	12.7116	380	11.1152	330	13.735	366	12.1999	349	15.1749	421	16.0396	469	12.5675	383	42.0763	1196	28.1731	995	27.2239	776	0.014635	0.846032	up	[Q]	Secondary metabolites biosynthesis, transport and catabolism	Molecular Function: catalytic activity (GO:0003824);; Biological Process: single-organism metabolic process (GO:0044710);;	K04119|0|oas:101107541|dihydrodiol dehydrogenase 3-like isoform X1	Steroid hormone biosynthesis (ko00140);; Arachidonic acid metabolism (ko00590);; Folate biosynthesis (ko00790);; Ovarian steroidogenesis (ko04913)
ENSOARG00000010048	OAT	3.28896	95	7.71247	233	4.73872	139	11.8901	354	5.74431	197	4.04305	104	6.68144	198	4.54179	134	3.62471	114	1.56769	50	6.01643	198	2.19692	72	2.17143	64	3.06136	97	1.53616	47	4.04706	130	1.42847	48	1.2319	39	6.13408	239	1.39691	44	0.00678551	-0.859139	down	[E]	Amino acid transport and metabolism	--	K00819|0|oas:101114229|OAT; ornithine aminotransferase, mitochondrial	Arginine and proline metabolism (ko00330)
ENSOARG00000010108	FEZ2	6.53318	179	20.997	601	6.81794	190	8.26712	233	17.2597	560	7.22865	175	5.57716	157	16.0863	449	9.54686	284	5.15346	154	9.39308	293	4.13852	128	4.87103	136	7.57237	226	3.27662	95	10.706	326	2.14862	69	3.35292	100	12.2127	450	4.056	121	0.0181204	-0.706683	down	--	--	Biological Process: autophagosome assembly (GO:0000045);;	--	--
ENSOARG00000010116	ARRDC4	18.3432	382	8.88141	193	8.73187	185	4.60421	99	4.2108	104	12.4562	229	1.71021	37	4.75213	101	2.14041	49	7.29814	165	7.51524	178	3.39173	80	2.59012	55	2.86902	65	4.17411	92	3.15766	73	1.85917	45	3.26426	74	3.82223	107	2.03351	46	0.00265909	-0.957636	down	--	--	Cellular Component: endomembrane system (GO:0012505);; Cellular Component: membrane (GO:0016020);; Biological Process: positive regulation of protein ubiquitination (GO:0031398);;	--	--
ENSOARG00000010134	ARMCX2	1.0928	44	4.74864	199	1.65074	68	3.1218	129	3.73563	177	1.4489	52	1.21041	50	6.61171	270	4.5056	196	1.55117	68	2.10497	96	1.08855	50	1.45551	60	2.98513	130	0.903029	39	3.95802	176	0.702022	33	1.12699	49	2.17964	118	0.966028	42	0.0430501	-0.724707	down	--	--	--	--	--
ENSOARG00000010155	RNF144B	2.27943	164	2.84238	213	2.42842	177	2.21936	164	1.07614	92	2.7284	173	1.08223	80	0.511905	38	1.37299	107	1.43473	112	0.986518	81	0.45904	38	1.04849	77	1.19208	93	1.1459	87	1.72804	138	0.999919	84	0.602187	47	1.03763	100	0.963761	75	0.0061869	-0.689981	down	--	--	--	K11975|0|oas:101122473|RNF144B; E3 ubiquitin-protein ligase RNF144B	--
ENSOARG00000010158	NA	1.66498	41	3.22754	83	1.89929	48	0.973585	25	1.20871	36	1.27589	28	3.19604	81	2.53647	64	2.75694	74	2.76618	74	1.45795	41	3.85553	107	2.80014	70	1.93813	52	4.05667	105	2.70746	74	2.94801	84	5.81264	155	1.69144	56	3.41962	91	0.0334235	0.63614	up	[Z]	Cytoskeleton	Cellular Component: chromatin (GO:0000785);; Molecular Function: RNA polymerase II regulatory region sequence-specific DNA binding (GO:0000977);; Biological Process: tissue homeostasis (GO:0001894);; Cellular Component: extracellular space (GO:0005615);; Cellular Component: cytoskeleton (GO:0005856);; Cellular Component: cell-substrate adherens junction (GO:0005924);; Biological Process: chromati…	--	--
ENSOARG00000010266	SPOPL	2.03448	107	1.98438	109	1.10502	59	1.06197	58	1.58526	99	1.16077	54	0.910925	49	1.27002	68	1.9088	109	1.53644	88	2.04811	122	0.509497	31	0.659648	36	1.06734	61	0.650966	36	1.67484	98	0.215442	14	0.65073	37	0.786577	56	0.563647	32	0.0156056	-0.663147	down	--	--	Biological Process: ubiquitin-dependent protein catabolic process (GO:0006511);; Biological Process: protein ubiquitination (GO:0016567);; Cellular Component: cullin-RING ubiquitin ligase complex (GO:0031461);;	K10523|0|oas:101102622|SPOPL; speckle-type POZ protein-like isoform X1	Hedgehog signaling pathway (ko04340)
ENSOARG00000010269	FAM114A1	3.21434	126	12.0064	489	2.64438	105	5.17431	208	9.60182	443	3.38186	117	3.43425	137	12.2317	486	9.01618	382	4.75825	202	5.1449	228	2.31464	102	1.73417	69	6.71327	285	2.61161	108	6.67652	290	2.13068	97	2.74594	116	6.20351	325	1.79517	76	0.0230724	-0.742986	down	--	--	--	--	--
ENSOARG00000010285	NA	0.77841	117	0.772784	121	0.266124	41	0.484812	75	0.537456	95	0.328013	44	0.720395	111	0.518151	79	0.886552	144	0.575229	94	0.543181	93	2.70825	457	0.779102	118	0.744158	121	0.767451	121	0.909035	151	1.25614	218	0.781888	127	1.20631	243	0.811007	132	0.000880172	0.9357	up	--	--	Cellular Component: actin cytoskeleton (GO:0015629);; Molecular Function: purine ribonucleoside binding (GO:0032550);; Cellular Component: cluster of actin-based cell projections (GO:0098862);;	K10361|0|eai:106830200|unconventional myosin-XV-like	--
ENSOARG00000010390	LIMD1	1.01424	43	1.95168	86	0.994848	43	0.550415	24	0.936768	47	1.54928	58	0.55848	25	0.826509	36	0.525516	25	0.826923	38	0.973946	47	0.290483	14	0.368508	16	0.551052	26	0.510378	23	0.795332	38	0.272342	14	0.142893	7	1.13695	65	0.33036	16	0.00993523	-0.767535	down	--	--	Biological Process: osteoblast differentiation (GO:0001649);; Molecular Function: transcription cofactor activity (GO:0003712);; Cellular Component: cell-substrate adherens junction (GO:0005924);; Biological Process: transcription, DNA-templated (GO:0006351);; Biological Process: translation (GO:0006412);; Biological Process: phosphate-containing compound metabolic process (GO:0006796);; Biologic…	K16682|0|oas:101119260|LIMD1; LOW QUALITY PROTEIN: LIM domain-containing protein 1	Hippo signaling pathway (ko04390);; Hippo signaling pathway - multiple species (ko04392)
ENSOARG00000010415	WWC3	0.578177	61	0.968606	111	0.231714	21	0.387943	39	1.17223	151	0.204982	22	0.239176	25	0.860992	91	0.419378	35	0.274576	26	0.450137	42	0.033045	5	0.097694	12	0.3681	36	0.088909	11	0.604574	68	0.023013	4	0.128833	15	0.724534	86	0.047574	7	0.0161864	-1.15568	down	--	--	Cellular Component: cytoplasm (GO:0005737);; Molecular Function: enzyme binding (GO:0019899);; Biological Process: organ growth (GO:0035265);; Biological Process: hippo signaling (GO:0035329);;	--	--
ENSOARG00000010445	EBI3	5.16194	80	3.44111	56	7.16219	113	0.83419	14	5.32286	98	1.59203	22	2.274	36	2.86626	45	6.83172	115	6.71459	113	4.12368	73	3.15169	55	9.35251	147	5.80539	98	5.76402	94	7.56704	130	11.2608	202	5.3724	90	3.65233	76	7.2756	122	0.0360139	0.720076	up	--	--	Molecular Function: transmembrane signaling receptor activity (GO:0004888);; Molecular Function: cytokine receptor binding (GO:0005126);; Biological Process: cell surface receptor signaling pathway (GO:0007166);; Biological Process: T cell activation (GO:0042110);;	--	--
ENSOARG00000010486	ZHX1	5.39717	265	10.3855	532	3.50585	175	3.21525	163	5.94359	345	4.69048	204	3.6279	183	4.61396	231	4.24206	226	3.49939	187	4.30914	241	2.06991	115	1.41089	71	3.0663	164	2.22824	116	6.53048	356	1.12614	65	2.14048	114	5.19197	343	1.80497	96	0.0109731	-0.657162	down	--	--	--	--	--
ENSOARG00000010493	ATF3	1.85658	59	27.8734	923	5.14977	166	1.06018	35	22.6081	849	1.74186	49	1.52081	50	4.96043	161	1.63991	57	2.88531	100	2.21923	80	5.55817	200	4.89413	158	0.92016	32	2.26424	76	5.21875	184	3.02374	112	1.97016	68	1.80037	77	2.49411	86	0.0359842	-1.08474	down	--	--	--	K09032|1.8903e-100|oas:101116073|ATF3; cyclic AMP-dependent transcription factor ATF-3 isoform X2	--
ENSOARG00000010511	ANKRD24	27.8132	2013	15.7911	1194	39.1146	2875	6.01017	448	29.2593	2506	21.8439	1396	17.5975	1304	13.755	1014	29.7831	2340	28.2663	2226	14.8594	1222	19.212	1571	52.6176	3862	45.7643	3598	25.4122	1939	35.9308	2890	36.2582	3045	39.4319	3088	31.4911	3064	25.7303	2019	0.0188222	0.638745	up	[T]	Signal transduction mechanisms	--	--	--
ENSOARG00000010597	C1H1orf226	0.40874	16	1.54445	59	0.984102	22	1.09984	33	1.44512	57	1.04765	27	0.28149	10	1.70287	71	0.611882	23	0.660837	22	0.593573	24	0.211506	11	0.579268	19	0.841712	34	0.408457	12	0.403894	18	0.340734	14	0.279958	10	1.34628	65	0.164578	8	0.0389327	-0.765742	down	--	--	Cellular Component: nuclear envelope (GO:0005635);; Cellular Component: endoplasmic reticulum membrane (GO:0005789);; Cellular Component: voltage-gated calcium channel complex (GO:0005891);; Biological Process: nitric oxide biosynthetic process (GO:0006809);; Biological Process: apoptotic process (GO:0006915);; Biological Process: nitric oxide mediated signal transduction (GO:0007263);; Cellular …	K16513|0|lve:103090313|NOS1AP; nitric oxide synthase 1 adaptor protein	Circadian entrainment (ko04713)
ENSOARG00000010632	TET2	1.15966	158	1.09941	156	0.591889	82	0.60389	85	0.753331	121	0.999962	120	0.4891	68	0.387567	54	0.497725	74	0.571147	85	0.765548	119	0.24009	37	0.259935	36	0.391044	58	0.392018	57	0.619964	94	0.140958	23	0.383039	57	0.780397	143	0.352003	52	0.00818787	-0.64271	down	--	--	Biological Process: liver development (GO:0001889);; Biological Process: hematopoietic progenitor cell differentiation (GO:0002244);; Molecular Function: iron ion binding (GO:0005506);; Biological Process: pyrimidine nucleobase metabolic process (GO:0006206);; Biological Process: transcription from RNA polymerase II promoter (GO:0006366);; Biological Process: protein glycosylation (GO:0006486);; …	--	--
ENSOARG00000010646	NA	4.02745	87	2.63027	60	5.52994	121	11.5407	256	4.19219	107	3.8837	74	2.22986	50	2.89083	64	5.24254	123	5.1377	121	5.60295	137	8.36351	204	5.35141	117	6.00627	141	6.46061	147	4.64364	111	7.74988	194	5.55304	130	15.999	463	6.44273	151	0.0104244	0.681008	up	--	--	--	K05495|2.84789e-86|oas:101107353|GDF1; embryonic growth/differentiation factor 1	Cytokine-cytokine receptor interaction (ko04060)
ENSOARG00000010651	RAB5B	40.25	602	44.8444	700	30.728	467	25.0775	386	34.7158	614	51.7002	683	21.5488	330	27.2495	415	20.2029	328	31.2342	508	34.5078	586	12.497	211	18.252	277	18.3038	298	18.6571	294	30.4788	507	10.8506	189	14.9255	242	29.1288	586	14.1479	230	0.000535427	-0.618167	down	[R]	General function prediction only	--	K07888|1.124e-154|hai:109396876|RAB5B; RAB5B, member RAS oncogene family	Ras signaling pathway (ko04014);; Endocytosis (ko04144);; Phagosome (ko04145);; Vasopressin-regulated water reabsorption (ko04962);; Salmonella infection (ko05132);; Amoebiasis (ko05146);; Tuberculosis (ko05152)
ENSOARG00000010666	AKAP13	1.84059	329	3.10319	579	2.30493	419	0.610902	113	1.08117	229	1.84501	292	0.748932	137	0.999308	182	0.742389	144	1.45975	284	0.920184	187	0.335137	68	0.590456	107	0.509244	99	0.933333	176	0.863758	172	0.305802	64	0.810552	157	0.905564	218	0.831811	162	0.0003283	-0.943546	down	--	--	--	K16529|0|oas:101115486|A-kinase anchor protein 13 isoform X7	Parathyroid hormone synthesis, secretion and action (ko04928);; Human cytomegalovirus infection (ko05163)
ENSOARG00000010671	LZTS1	1.2942	57	1.76278	80	0.805786	36	1.04443	47	0.82484	43	2.90212	112	0.77827	35	0.507458	23	0.977959	47	0.913861	44	1.11898	56	1.0999	54	0.340256	15	0.55703	27	0.311562	15	0.976971	48	0.235327	12	0.111031	6	1.71555	101	0.176272	9	0.0414304	-0.773602	down	--	--	Biological Process: mitotic cell cycle (GO:0000278);; Biological Process: negative regulation of autophagy (GO:0010507);; Molecular Function: tubulin binding (GO:0015631);;	--	--
ENSOARG00000010789	BTBD3	11.7982	422	5.92753	222	5.03967	183	4.52242	167	2.59249	110	8.7168	275	3.47533	128	1.81951	67	1.38248	54	2.7891	109	6.05416	246	1.21954	50	2.47098	90	1.6406	64	2.31884	88	2.51113	100	1.16584	49	2.14839	84	3.66606	177	2.21369	86	0.010404	-0.815213	down	--	--	Cellular Component: cytoplasm (GO:0005737);; Biological Process: proteolysis (GO:0006508);; Biological Process: dendrite development (GO:0016358);; Biological Process: pallium development (GO:0021543);; Cellular Component: intracellular membrane-bounded organelle (GO:0043231);;	K10478|0|uah:113258336|BTBD3; BTB/POZ domain-containing protein 3 isoform X1	--
ENSOARG00000010829	ARHGAP35	5.00764	708	6.82627	1007	2.88476	414	3.02914	441	3.60375	603	4.69627	586	1.76367	256	4.32719	623	2.51376	386	3.26508	502	3.66456	588	1.54255	247	1.45035	208	2.15841	332	1.90305	284	3.65193	574	1.19364	196	1.33279	204	4.24865	807	1.50558	231	0.00222617	-0.677204	down	--	--	--	K05732|0|oas:101117354|ARHGAP35; rho GTPase-activating protein 35	Focal adhesion (ko04510);; Platelet activation (ko04611);; Leukocyte transendothelial migration (ko04670);; Regulation of actin cytoskeleton (ko04810)
ENSOARG00000010862	NA	6.99972	170	7.88314	200	5.55525	137	2.61477	66	3.73187	107	8.58393	184	2.78172	69	3.98705	99	3.25537	86	4.37327	116	4.11374	114	1.28496	36	2.23327	55	3.1884	84	2.88419	74	3.55642	96	1.54871	44	2.05231	54	3.08577	101	1.60712	43	0.000137268	-0.852519	down	--	--	Biological Process: mesoderm formation (GO:0001707);; Biological Process: exocytosis (GO:0006887);; Biological Process: protein localization (GO:0008104);; Molecular Function: Ras GTPase binding (GO:0017016);; Molecular Function: protein domain specific binding (GO:0019904);; Cellular Component: myelin sheath (GO:0043209);; Cellular Component: protein complex (GO:0043234);; Cellular Component: in…	K06111|0|oas:101107440|EXOC4; exocyst complex component 4	Salmonella infection (ko05132)
ENSOARG00000010882	SLC37A1	1.68538	80	2.01696	100	2.41732	116	0.588056	29	2.29962	129	2.15976	90	2.24354	109	1.51169	73	2.30699	118	1.84518	95	1.67905	90	2.37975	127	2.11305	101	2.88117	148	2.76512	138	2.11872	111	3.26766	179	4.17181	213	1.5526	99	3.16288	162	0.0167854	0.592691	up	[G]	Carbohydrate transport and metabolism	--	K13783|0|oas:101105377|SLC37A1; glucose-6-phosphate exchanger SLC37A1	--
ENSOARG00000010896	BLTP3A	0.428438	41	1.00575	99	0.607879	58	0.203786	20	0.175039	20	0.307882	26	0.321145	31	0.196904	19	0.088647	10	0.326179	34	0.163486	18	0.160523	17	0.140143	14	0.168194	18	0.25941	26	0.073408	8	0.100394	11	0.21713	22	0.449859	57	0.170569	18	0.0223716	-0.815638	down	--	--	Molecular Function: enzyme binding (GO:0019899);;	--	--
ENSOARG00000010956	POLD4	36.7532	289	29.7732	245	41.1794	329	39.9263	324	33.6903	314	44.3623	309	22.1717	179	42.9732	345	59.1313	505	53.7391	460	34.2099	306	64.8078	576	41.6161	332	39.7334	340	44.9889	374	61.1859	535	66.9802	612	80.1414	683	59.0186	625	72.8322	622	0.00337151	0.608759	up	--	--	Biological Process: endothelial cell proliferation (GO:0001935);; Biological Process: DNA metabolic process (GO:0006259);; Molecular Function: DNA polymerase activity (GO:0034061);; Biological Process: cellular macromolecule biosynthetic process (GO:0034645);; Cellular Component: intracellular membrane-bounded organelle (GO:0043231);;	K03505|6.02615e-60|oas:101118743|POLD4; DNA polymerase delta subunit 4	DNA replication (ko03030);; Base excision repair (ko03410);; Nucleotide excision repair (ko03420);; Mismatch repair (ko03430);; Homologous recombination (ko03440)
ENSOARG00000010969	GPAM	2.11364	135	1.88799	126	2.3011	149	1.21952	80	1.08488	82	1.54992	88	1.11336	73	0.54914	36	0.723059	50	1.07635	75	1.42883	92	0.462032	34	0.650019	42	0.523478	37	0.716867	49	0.74989	53	0.454763	34	0.858098	60	1.62198	139	0.630034	44	0.00483288	-0.68051	down	[I]	Lipid transport and metabolism	Biological Process: regulation of cytokine production (GO:0001817);; Biological Process: immune effector process (GO:0002252);; Biological Process: negative regulation of immune system process (GO:0002683);; Biological Process: triglyceride metabolic process (GO:0006641);; Biological Process: coenzyme metabolic process (GO:0006732);; Molecular Function: O-acyltransferase activity (GO:0008374);; B…	K00629|0|oas:101120972|GPAM; glycerol-3-phosphate acyltransferase 1, mitochondrial isoform X1	Glycerolipid metabolism (ko00561);; Glycerophospholipid metabolism (ko00564)
ENSOARG00000011051	CRISPLD2	0.759254	25	0.914246	31	0.65435	22	2.65178	89	3.7997	146	0.978508	29	1.37601	46	2.33174	78	1.38871	49	0.714493	26	1.27421	47	0.260685	10	0.83311	28	1.20566	43	0.269533	10	0.987513	36	0.129104	5	0.476516	17	2.6213	115	0.284255	10	0.0360047	-0.922495	down	[S]	Function unknown	Molecular Function: glycosaminoglycan binding (GO:0005539);; Biological Process: anatomical structure morphogenesis (GO:0009653);; Cellular Component: endomembrane system (GO:0012505);; Cellular Component: extracellular matrix (GO:0031012);; Cellular Component: intrinsic component of membrane (GO:0031224);; Biological Process: extracellular structure organization (GO:0043062);;	K24243|0|oas:101102507|CRISPLD2; cysteine-rich secretory protein LCCL domain-containing 2	--
ENSOARG00000011139	RNF141	2.25359	37	4.6327	79	4.41468	73	1.84079	31	3.04066	59	4.01214	58	2.20077	37	3.00819	50	2.45886	44	2.25057	40	3.73308	69	1.30485	24	1.5976	27	1.15784	21	0.674385	12	1.86515	34	0.642586	13	1.37056	25	2.80391	62	1.12413	20	0.00171372	-0.805725	down	--	--	Molecular Function: nucleic acid binding (GO:0003676);; Biological Process: transcription, DNA-templated (GO:0006351);; Biological Process: protein ubiquitination (GO:0016567);; Molecular Function: ubiquitin-like protein transferase activity (GO:0019787);; Molecular Function: transition metal ion binding (GO:0046914);;	--	--
ENSOARG00000011167	CMTR2	3.95498	198	4.33979	227	5.40421	275	2.21589	115	2.44097	145	5.39313	239	2.48225	128	3.30579	169	1.72201	94	2.64502	145	2.6744	153	1.87263	106	2.53309	129	1.7466	96	2.00821	107	1.93915	108	1.39285	81	1.4826	81	1.61187	109	1.84919	101	0.000143294	-0.700658	down	--	--	Biological Process: mRNA processing (GO:0006397);; Molecular Function: O-methyltransferase activity (GO:0008171);; Biological Process: cap mRNA methylation (GO:0036451);; Cellular Component: intracellular membrane-bounded organelle (GO:0043231);;	K14590|0|oas:101106100|CMTR2; cap-specific mRNA (nucleoside-2'-O-)-methyltransferase 2	--
ENSOARG00000011182	IFT56	0.760124	28	0.857447	33	0.611581	23	0.489301	19	0.914782	40	0.940175	31	0.529494	20	0.999884	38	0.870361	35	0.562626	23	0.607025	26	0.308112	13	0.272859	11	0.385428	16	0.278635	11	0.340889	14	0.219552	10	0.491474	20	0.409315	21	0.857927	34	0.00557484	-0.728919	down	--	--	Cellular Component: microtubule organizing center (GO:0005815);; Biological Process: cell surface receptor signaling pathway (GO:0007166);; Biological Process: germ cell development (GO:0007281);; Cellular Component: intraciliary transport particle (GO:0030990);; Biological Process: protein complex localization (GO:0031503);; Cellular Component: cell projection (GO:0042995);;	K19685|0|oas:101104570|TTC26; intraflagellar transport protein 56	--
ENSOARG00000011249	VAX2	2.69804	106	1.15969	48	1.82984	73	0.916243	37	0.58051	27	1.66599	58	1.92036	77	1.79384	72	1.16356	50	1.40565	60	2.39823	107	2.15361	96	2.40425	96	1.80942	77	2.11227	88	1.27012	56	2.51273	114	1.36639	58	3.03925	160	2.24642	96	0.00737285	0.602414	up	--	--	Molecular Function: RNA polymerase II regulatory region sequence-specific DNA binding (GO:0000977);; Molecular Function: RNA polymerase II transcription factor activity, sequence-specific DNA binding (GO:0000981);; Molecular Function: chromatin binding (GO:0003682);; Biological Process: transcription from RNA polymerase II promoter (GO:0006366);; Biological Process: brain development (GO:0007420)…	K09318|3.33453e-95|oas:101107945|VAX2; ventral anterior homeobox 2	--
ENSOARG00000011279	NA	3.32542	63	4.4485	88	4.3164	84	2.62674	52	3.01707	68	6.09176	102	1.66312	33	2.96063	58	1.59868	33	2.8665	60	2.94982	64	1.73055	38	1.87739	37	1.55033	32	1.30252	27	3.04268	65	0.87481	20	2.17322	45	2.67253	69	1.18764	25	0.00431268	-0.652748	down	--	--	Biological Process: mitotic sister chromatid segregation (GO:0000070);; Cellular Component: intracellular membrane-bounded organelle (GO:0043231);; Molecular Function: macromolecular complex binding (GO:0044877);; Molecular Function: transition metal ion binding (GO:0046914);;	--	--
ENSOARG00000011306	NA	8.92551	185	15.1485	328	7.85007	166	8.58325	183	9.95878	245	9.15937	168	4.66649	99	13.16	278	7.39774	167	6.79195	154	7.90172	186	5.61563	132	4.31339	91	6.3062	142	4.08459	90	8.57317	198	3.30816	80	3.71392	84	10.0363	280	4.29168	97	0.0027209	-0.585299	down	--	--	Biological Process: G2/M transition of mitotic cell cycle (GO:0000086);; Molecular Function: RNA polymerase II regulatory region sequence-specific DNA binding (GO:0000977);; Molecular Function: transcription factor activity, RNA polymerase II core promoter proximal region sequence-specific binding (GO:0000982);; Biological Process: skeletal system development (GO:0001501);; Biological Process: os…	K09355|1.60898e-176|ccae:111932639|PBX1; pre-B-cell leukemia transcription factor 1	--
ENSOARG00000011369	GNG12	42.5528	201	28.2666	140	33.2691	160	19.4846	95	18.8243	106	41.8945	175	16.8538	82	15.3968	75	8.47656	44	27.4329	141	26.6487	143	14.3327	77	14.1241	68	8.57845	44	15.8339	79	13.8859	73	6.31538	35	17.2647	89	16.8789	108	13.8133	71	0.00646812	-0.659979	down	--	--	Cellular Component: extracellular region (GO:0005576);; Biological Process: signal transduction (GO:0007165);; Molecular Function: protein domain specific binding (GO:0019904);; Cellular Component: extrinsic component of cytoplasmic side of plasma membrane (GO:0031234);;	K04347|5.5341e-46|oas:101115838|GNG12; guanine nucleotide-binding protein G(I)/G(S)/G(O) subunit gamma-12	MAPK signaling pathway (ko04010);; Ras signaling pathway (ko04014);; Chemokine signaling pathway (ko04062);; PI3K-Akt signaling pathway (ko04151);; Apelin signaling pathway (ko04371);; Circadian entrainment (ko04713);; Retrograde endocannabinoid signaling (ko04723);; Glutamatergic synapse (ko04724);; Cholinergic synapse (ko04725);; Serotonergic synapse (ko04726);; GABAergic synapse (ko04727);; Do…
ENSOARG00000011479	CRTAC1	1.24044	50	4.33107	181	1.84836	75	2.42477	100	2.46261	117	5.12639	181	3.09991	127	2.33471	95	2.91609	127	3.76264	164	1.54552	71	0.39228	18	3.66402	149	3.9929	174	3.71768	157	3.19267	142	9.26629	430	5.3779	233	2.43451	131	17.0661	739	0.0243307	0.984167	up	[O]	Posttranslational modification, protein turnover, chaperones	Cellular Component: extracellular region (GO:0005576);; Biological Process: neuron recognition (GO:0008038);; Biological Process: olfactory lobe development (GO:0021988);; Biological Process: negative regulation of protein binding (GO:0032091);; Cellular Component: neuron projection (GO:0043005);;	--	--
ENSOARG00000011489	SLC9A6	2.20931	102	2.57784	124	1.28697	61	0.77185	37	1.05607	58	2.15836	88	1.24559	59	0.854876	41	0.89802	45	1.17615	59	1.68588	89	0.687549	36	0.979749	46	0.529291	27	0.833606	41	1.07667	56	0.414338	23	0.750139	38	0.817749	51	0.694577	35	0.00786818	-0.634757	down	[P]	Inorganic ion transport and metabolism	Molecular Function: monovalent cation:proton antiporter activity (GO:0005451);; Cellular Component: early endosome (GO:0005769);; Biological Process: sodium ion transport (GO:0006814);; Biological Process: transmembrane receptor protein tyrosine kinase signaling pathway (GO:0007169);; Biological Process: axonogenesis (GO:0007409);; Biological Process: regulation of signal transduction (GO:0009966…	K12041|0|bbub:102406695|SLC9A6; sodium/hydrogen exchanger 6 isoform X2	Cardiac muscle contraction (ko04260)
ENSOARG00000011563	RNF38	2.97825	156	6.3209	346	2.61433	140	2.53714	137	4.66476	290	2.34425	109	1.78551	96	4.48269	240	4.36124	248	1.80077	103	3.08535	184	1.02637	61	1.46367	78	3.17545	181	1.11297	62	3.84251	224	0.807947	50	1.02804	59	3.22037	227	1.14173	65	0.0133925	-0.720826	down	--	--	Molecular Function: ubiquitin-like protein transferase activity (GO:0019787);; Biological Process: protein modification by small protein conjugation (GO:0032446);; Cellular Component: intracellular membrane-bounded organelle (GO:0043231);; Molecular Function: transition metal ion binding (GO:0046914);;	K19041|0|nle:100588605|RNF38; E3 ubiquitin-protein ligase RNF38 isoform X4	--
ENSOARG00000011575	TCAP	2.92142	33	6.17498	71	2.90571	33	3.78896	43	4.03008	53	1.56668	16	2.44465	28	3.75079	43	4.79692	58	2.66667	32	3.83058	48	3.34197	42	3.8492	43	6.36196	77	4.08902	48	10.3386	127	7.34281	94	3.92701	47	4.64242	69	4.17595	50	0.0112853	0.658907	up	--	--	Biological Process: heart morphogenesis (GO:0003007);; Biological Process: muscle hypertrophy in response to stress (GO:0003299);; Molecular Function: structural molecule activity (GO:0005198);; Biological Process: striated muscle contraction (GO:0006941);; Biological Process: actin filament organization (GO:0007015);; Molecular Function: cytoskeletal protein binding (GO:0008092);; Biological Pro…	K19879|5.57936e-105|oas:101103739|TCAP; telethonin	--
ENSOARG00000011596	LOC101106776	3.84134	42	2.08229	24	2.55794	28	1.94008	22	1.88911	25	2.62402	25	2.22078	25	1.84441	21	0.808829	10	1.39323	17	2.30756	29	1.22005	15	1.29764	15	1.02264	12	1.01471	12	0.605832	8	0.541746	7	1.41907	17	1.78233	26	1.17856	14	0.0138858	-0.665991	down	[F]	Nucleotide transport and metabolism	Molecular Function: nucleoside-triphosphate diphosphatase activity (GO:0047429);;	K03574|3.97687e-109|oas:101106776|LOW QUALITY PROTEIN: nucleotide triphosphate diphosphatase NUDT15	--
ENSOARG00000011607	EXOC6B	4.27349	228	4.63134	258	3.14738	171	1.91665	105	1.80493	114	3.37213	159	2.03772	112	3.41795	186	1.46764	85	1.97297	115	3.0279	184	1.3861	84	1.30833	71	1.62491	94	1.18866	67	2.24002	133	0.64009	40	1.82615	106	2.19327	157	1.36397	79	0.00349469	-0.645634	down	--	--	Biological Process: exocytosis (GO:0006887);; Biological Process: protein localization (GO:0008104);; Cellular Component: protein complex (GO:0043234);;	K19985|0|ssc:100522368|EXOC6B; LOW QUALITY PROTEIN: exocyst complex component 6B	--
ENSOARG00000011668	SBF2	2.18517	259	6.64968	821	1.88505	227	2.08552	254	3.14396	440	2.03439	213	1.12814	137	4.02557	485	2.92899	376	1.4998	193	1.85055	249	0.764862	103	0.919679	111	2.2844	294	1.03453	129	3.5687	469	0.776325	107	1.0701	137	2.58811	412	1.11046	143	0.0160872	-0.720676	down	--	--	Molecular Function: Ras guanyl-nucleotide exchange factor activity (GO:0005088);; Molecular Function: phospholipid binding (GO:0005543);; Molecular Function: enzyme binding (GO:0019899);; Molecular Function: enzyme regulator activity (GO:0030234);; Biological Process: regulation of GTPase activity (GO:0043087);; Molecular Function: protein dimerization activity (GO:0046983);; Biological Process: …	K18061|0|oas:101123068|SBF2; myotubularin-related protein 13 isoform X1	--
ENSOARG00000011674	MATK	25.4089	780	19.429	623	36.5098	1139	10.9366	346	17.9939	654	28.8971	784	15.5582	489	19.6319	614	15.5562	519	28.8606	964	14.0029	489	54.6346	1895	39.0281	1216	24.9733	833	27.8643	902	23.2823	795	41.9096	1493	38.8571	1291	20.5046	847	26.6543	888	0.00629204	0.669575	up	[M]	Cell wall/membrane/envelope biogenesis	--	K08888|0|oas:101117161|MATK; LOW QUALITY PROTEIN: megakaryocyte-associated tyrosine-protein kinase	Neurotrophin signaling pathway (ko04722)
ENSOARG00000011703	VPS53	5.34518	292	3.82291	219	3.31428	185	1.63729	93	2.12545	138	5.51916	267	2.01707	113	3.05693	171	1.1481	70	2.70534	162	3.35834	210	1.93231	120	1.7857	100	1.17656	71	1.46016	85	2.05858	126	1.06627	69	0.855697	52	2.60925	193	1.50335	90	0.00469796	-0.683811	down	--	--	--	K20299|0|oas:101114625|VPS53; vacuolar protein sorting-associated protein 53 homolog	--
ENSOARG00000011707	NOL9	3.19481	146	2.58864	124	2.336	109	1.60313	76	1.48483	81	1.84639	75	1.50615	71	2.01442	94	1.21337	61	1.8043	90	1.87947	98	1.04061	54	0.871723	41	0.993139	50	1.38966	67	1.07565	55	0.56773	31	0.833833	42	2.62933	162	0.787279	39	0.00248405	-0.624921	down	[J]	Translation, ribosomal structure and biogenesis	Molecular Function: nucleic acid binding (GO:0003676);; Biological Process: rRNA processing (GO:0006364);; Biological Process: phosphate-containing compound metabolic process (GO:0006796);; Molecular Function: phosphotransferase activity, alcohol group as acceptor (GO:0016773);; Cellular Component: nuclear lumen (GO:0031981);; Molecular Function: purine ribonucleoside binding (GO:0032550);;	K06947|0|oas:101121280|NOL9; polynucleotide 5'-hydroxyl-kinase NOL9	--
ENSOARG00000011782	SLC17A9	0.144621	15	0.226194	24	0.236373	25	0.135474	15	0.253336	31	0.272443	25	0.158493	17	0.204534	22	0.411711	46	0.344621	39	0.324667	38	0.213508	25	0.306767	32	0.232921	26	0.549764	59	0.449724	51	0.530142	63	0.450644	50	0.407431	56	0.353721	39	0.003203	0.760772	up	[G]	Carbohydrate transport and metabolism	--	K12303|0|oas:101110694|SLC17A9; solute carrier family 17 member 9 isoform X1	--
ENSOARG00000011784	MSMP	7.66362	71	9.01599	87	8.81358	83	7.95317	76	10.5333	115	8.60772	70	7.82943	74	6.49411	61	7.38059	74	10.7793	108	9.84829	103	14.0541	146	10.9445	102	11.4706	115	10.4353	101	10.76	110	12.6502	135	9.71697	97	16.0912	199	13.6625	136	1.73755e-05	0.588776	up	--	--	Cellular Component: extracellular region part (GO:0044421);; Cellular Component: intracellular part (GO:0044424);;	--	--
ENSOARG00000011934	KDM5A	0.833675	93	1.78567	208	1.00563	114	0.558385	64	0.689336	91	0.655037	65	0.363921	42	0.927748	105	0.461979	56	0.455814	56	0.389017	50	0.318436	40	0.333351	38	0.493928	60	0.265451	32	0.644703	80	0.186342	25	0.487877	59	0.576395	87	0.228339	28	0.000731267	-0.866343	down	--	--	Molecular Function: nucleic acid binding (GO:0003676);; Molecular Function: chromatin binding (GO:0003682);; Molecular Function: transcription cofactor activity (GO:0003712);; Biological Process: transcription from RNA polymerase II promoter (GO:0006366);; Biological Process: circadian rhythm (GO:0007623);; Molecular Function: oxidoreductase activity, acting on paired donors, with incorporation o…	K11446|0|oas:101115023|KDM5A; LOW QUALITY PROTEIN: lysine-specific demethylase 5A	--
ENSOARG00000011942	DDX51	5.78779	247	7.19394	320	4.93016	213	7.08828	311	9.44969	476	5.73299	216	7.83519	342	6.68409	290	8.17929	378	7.78008	361	7.87859	381	16.7705	806	8.86424	383	8.82458	408	9.78479	439	6.9791	330	8.22343	406	11.0094	507	16.1575	925	10.6438	491	0.000222255	0.656228	up	[L]	Replication, recombination and repair	Molecular Function: RNA binding (GO:0003723);; Molecular Function: nucleoside-triphosphatase activity (GO:0017111);; Molecular Function: purine ribonucleoside binding (GO:0032550);;	K14807|0|oas:101112597|DDX51; ATP-dependent RNA helicase DDX51 isoform X1	--
ENSOARG00000011971	UBL3	7.62664	156	7.66267	163	7.08193	147	4.12227	87	7.58914	183	8.29124	150	4.25445	89	7.5522	157	2.91166	65	4.91381	109	5.80706	135	3.12218	72	3.24127	67	4.10213	91	3.40991	74	4.44606	101	2.13467	51	2.18443	49	4.59632	126	3.47387	77	0.000260703	-0.669529	down	--	--	Cellular Component: extracellular region (GO:0005576);; Cellular Component: membrane (GO:0016020);; Cellular Component: cell part (GO:0044464);;	--	--
ENSOARG00000011973	MOSPD1	4.11195	58	5.21711	77	1.99493	29	1.29753	19	3.09315	52	3.55034	44	1.64364	24	3.0745	44	2.97149	46	1.84469	29	2.61811	42	1.36461	22	0.378974	6	1.22204	19	0.477845	8	3.87424	61	0.70458	12	0.643605	10	1.57252	30	0.8221	13	0.00424925	-0.989031	down	--	--	Biological Process: transcription from RNA polymerase II promoter (GO:0006366);; Cellular Component: intrinsic component of membrane (GO:0031224);; Cellular Component: intracellular membrane-bounded organelle (GO:0043231);; Cellular Component: cytoplasmic part (GO:0044444);;	--	--
ENSOARG00000011977	FBXW9	5.50641	163	5.60825	174	5.00787	151	4.16626	127	5.95859	209	5.15292	135	5.97558	181	3.57491	108	7.03903	227	7.07869	228	4.6922	158	7.76557	260	7.8068	235	6.8002	219	7.89898	247	7.62146	251	10.0294	345	7.05021	226	9.16973	365	8.13611	261	0.000358571	0.594215	up	[R]	General function prediction only	--	K10265|0|oas:101106768|FBXW9; F-box/WD repeat-containing protein 9	--
ENSOARG00000011983	PTPRCAP	2.50443	36	1.93481	29	2.31656	34	1.55335	23	1.22817	21	2.34907	30	2.37927	35	2.99356	44	2.32157	36	3.24706	51	2.57231	42	1.82807	30	3.28633	48	2.65419	41	5.06114	76	3.68665	59	3.43265	57	3.92377	61	3.30853	63	2.37463	37	0.00739351	0.590876	up	--	--	Cellular Component: intrinsic component of membrane (GO:0031224);;	--	--
ENSOARG00000011984	PCSK4	0.818935	38	1.28171	62	1.2133	57	1.14293	55	1.26028	69	1.46851	60	1.66524	79	1.18778	56	1.37947	69	2.01691	101	0.903404	48	2.5227	131	2.154	101	1.80729	91	2.97752	145	1.40051	72	2.51759	135	1.62111	81	4.67046	289	1.62023	81	0.00080801	0.802096	up	[O]	Posttranslational modification, protein turnover, chaperones	--	K08671|0|oas:101115707|PCSK4; proprotein convertase subtilisin/kexin type 4 isoform X1	--
ENSOARG00000012040	DDX18	6.56316	327	7.32869	382	6.73856	341	4.05694	208	5.69727	336	7.87939	347	4.49847	230	7.08839	360	3.23812	176	4.62503	251	4.92052	279	3.80745	215	2.91472	148	2.7302	148	3.31243	174	4.59007	255	1.72494	100	2.71003	147	5.27742	354	2.85689	155	6.06133e-05	-0.642522	down	[L]	Replication, recombination and repair	Molecular Function: RNA binding (GO:0003723);; Molecular Function: nucleoside-triphosphatase activity (GO:0017111);; Cellular Component: nuclear lumen (GO:0031981);; Molecular Function: purine ribonucleoside binding (GO:0032550);;	K13179|0|oas:101110033|DDX18; ATP-dependent RNA helicase DDX18	--
ENSOARG00000012048	CPNE3	25.5646	963	13.5642	533	13.0854	500	6.42473	250	4.71252	210	18.0305	599	6.6541	257	4.02485	155	3.86593	158	11.3105	463	13.1424	563	4.39966	187	5.28371	202	2.2158	91	6.88841	274	6.93336	290	3.62419	159	4.92808	201	7.61372	386	6.19376	253	0.0227904	-0.693593	down	[R]	General function prediction only	Molecular Function: RNA binding (GO:0003723);; Molecular Function: protein kinase activity (GO:0004672);; Molecular Function: receptor binding (GO:0005102);; Molecular Function: phospholipid binding (GO:0005543);; Cellular Component: extracellular region (GO:0005576);; Cellular Component: cytoplasm (GO:0005737);; Cellular Component: cell-substrate adherens junction (GO:0005924);; Biological Proce…	--	--
ENSOARG00000012075	CDON	0.605781	54	0.938274	87	0.396599	36	0.503377	46	0.76732	81	0.389256	31	0.388108	36	1.8079	164	0.35079	34	0.279987	28	0.44032	45	0.287225	29	0.215583	20	0.58018	56	0.244399	23	0.649219	64	0.186562	20	0.316801	31	0.228117	28	0.19207	19	0.0112126	-0.860956	down	[X]	--	Biological Process: MAPK cascade (GO:0000165);; Biological Process: syncytium formation by plasma membrane fusion (GO:0000768);; Biological Process: regulation of protein phosphorylation (GO:0001932);; Biological Process: regionalization (GO:0003002);; Cellular Component: plasma membrane (GO:0005886);; Biological Process: transcription from RNA polymerase II promoter (GO:0006366);; Biological Pro…	K20033|0|oas:101113286|CDON; LOW QUALITY PROTEIN: cell adhesion molecule-related/down-regulated by oncogenes	Hedgehog signaling pathway (ko04340)
ENSOARG00000012099	NA	3.55815	72	4.16539	87	3.20947	66	0.938715	20	2.44433	58	2.8178	50	1.69629	35	2.4062	49	1.52816	34	1.98539	44	2.1105	48	0.657924	15	1.03394	21	1.48721	33	0.768177	17	2.55905	57	0.847089	20	0.986001	22	2.08097	56	0.754024	17	0.00227114	-0.806343	down	[R]	General function prediction only	Biological Process: translation (GO:0006412);; Molecular Function: RNA methyltransferase activity (GO:0008173);; Biological Process: tRNA methylation (GO:0030488);; Cellular Component: intracellular part (GO:0044424);;	K14864|0|dle:111169496|FTSJ1; putative tRNA (cytidine(32)/guanosine(34)-2'-O)-methyltransferase isoform X1	--
ENSOARG00000012100	SLC46A3	19.6245	605	13.3203	429	16.1457	506	5.12119	163	5.44215	199	22.3755	610	6.10067	193	6.79178	214	4.72848	159	11.1942	376	13.1485	461	3.32809	116	7.8538	246	3.58694	121	6.92825	226	8.11904	279	4.00848	144	4.73129	158	3.93644	164	6.57978	220	0.0153416	-0.703189	down	--	--	Cellular Component: extracellular region (GO:0005576);; Biological Process: transport (GO:0006810);; Cellular Component: intrinsic component of membrane (GO:0031224);;	K20840|0|oas:101113342|SLC46A3; solute carrier family 46 member 3	--
ENSOARG00000012142	NA	9.04515	173	6.96249	139	8.20416	159	12.0966	238	8.15832	185	6.15756	104	10.3314	202	10.7261	209	11.14	231	10.5226	219	10.8084	235	21.9288	473	11.0777	215	13.9681	290	12.7023	256	10.6094	225	16.9171	375	17.5421	363	17.0763	438	10.9222	226	0.00013393	0.717404	up	[J]	Translation, ribosomal structure and biogenesis	Molecular Function: aminoacyl-tRNA ligase activity (GO:0004812);; Biological Process: tRNA aminoacylation for protein translation (GO:0006418);; Biological Process: regulation of translational elongation (GO:0006448);; Molecular Function: purine ribonucleoside binding (GO:0032550);; Cellular Component: intracellular membrane-bounded organelle (GO:0043231);; Molecular Function: carboxylic ester hy…	K01873|4.61789e-88|oas:101102849|VARS; valine--tRNA ligase isoform X1	Aminoacyl-tRNA biosynthesis (ko00970)
ENSOARG00000012170	TNFRSF25	0.435185	13	0.573604	17	0.419299	12	1.13767	33	0.650642	22	0.781607	20	1.99134	58	0.537954	16	1.88033	58	1.0297	32	0.919085	30	1.19792	39	1.56933	45	1.92098	59	1.98743	59	1.18456	38	1.49334	49	0.946941	29	1.96543	75	2.17695	67	0.0172578	0.769938	up	--	--	--	K05160|0|oas:101116668|TNFRSF25; tumor necrosis factor receptor superfamily member 25	Cytokine-cytokine receptor interaction (ko04060)
ENSOARG00000012245	MTMR12	1.85484	88	2.61744	130	0.981034	48	0.6867	34	1.35173	76	2.01175	84	0.832918	41	1.56888	76	1.04049	54	1.2053	62	1.20796	65	0.605765	33	0.44991	22	0.702381	37	0.429834	22	1.61313	85	0.351544	20	0.53383	28	1.48416	95	0.41587	22	0.0045505	-0.782923	down	--	--	Biological Process: transport (GO:0006810);; Molecular Function: enzyme regulator activity (GO:0030234);; Biological Process: regulation of molecular function (GO:0065009);;	K18085|0|oas:101115067|MTMR12; myotubularin-related protein 12	--
ENSOARG00000012297	ARHGEF19	3.72211	294	4.44482	367	2.8474	229	3.13809	255	3.00255	281	5.39257	376	4.60371	372	3.13899	253	5.65248	485	5.13394	441	5.07765	455	11.842	1055	3.82938	307	5.54543	476	5.80985	484	5.26179	462	7.06609	647	4.56509	390	6.12434	650	4.37736	375	0.00159432	0.637801	up	--	--	Molecular Function: Ras guanyl-nucleotide exchange factor activity (GO:0005088);; Biological Process: Rho protein signal transduction (GO:0007266);; Biological Process: response to wounding (GO:0009611);; Biological Process: actin cytoskeleton organization (GO:0030036);; Biological Process: regulation of GTPase activity (GO:0043087);;	K20691|0|oas:101110311|ARHGEF19; LOW QUALITY PROTEIN: rho guanine nucleotide exchange factor 19	--
ENSOARG00000012298	PAN3	4.38566	219	3.83275	200	2.85331	145	2.23679	115	3.80084	224	4.52795	199	2.1506	110	2.20157	112	2.67758	145	2.84753	155	3.52051	199	1.32375	75	2.21368	112	1.47547	80	1.67778	89	2.62215	145	0.856009	50	1.1768	64	2.47301	166	1.87845	102	0.000994564	-0.631005	down	--	--	Molecular Function: 3'-5'-exoribonuclease activity (GO:0000175);; Biological Process: nuclear-transcribed mRNA catabolic process, deadenylation-dependent decay (GO:0000288);; Molecular Function: RNA binding (GO:0003723);; Biological Process: RNA processing (GO:0006396);; Biological Process: cellular protein modification process (GO:0006464);; Biological Process: intracellular protein transport (G…	K12572|0|chx:102188509|PAN3; PAN3 poly(A) specific ribonuclease subunit	RNA degradation (ko03018)
ENSOARG00000012337	MOB1A	24.1628	366	20.7547	329	15.8458	244	10.793	169	10.2686	184	24.2361	325	15.2363	237	10.2713	159	8.60905	142	16.0818	265	15.4355	266	9.52096	163	7.7175	119	6.32211	104	10.3478	166	9.18693	155	6.80298	120	7.88321	130	11.4901	234	8.66733	143	0.000353208	-0.634833	down	--	--	Cellular Component: extracellular region (GO:0005576);; Cellular Component: cytoplasm (GO:0005737);; Biological Process: phosphate-containing compound metabolic process (GO:0006796);; Biological Process: nervous system development (GO:0007399);; Biological Process: embryo development ending in birth or egg hatching (GO:0009792);; Biological Process: anterior/posterior pattern specification (GO:00…	K06685|6.44217e-162|vvp:112916729|MOB1A; MOB kinase activator 1A isoform X1	Hippo signaling pathway (ko04390);; Hippo signaling pathway - multiple species (ko04392)
ENSOARG00000012352	TCF7L2	2.2307	67	2.45406	77	1.41429	43	1.74815	54	2.16979	77	2.67171	71	0.779603	24	1.66254	51	1.47167	48	1.41366	46	1.5462	53	0.753636	26	0.691114	21	0.66416	22	1.03764	33	1.97515	66	0.316743	11	0.682741	23	1.47014	59	0.922784	30	0.00242837	-0.755498	down	--	--	--	K04491|0|oas:101118068|TCF7L2; LOW QUALITY PROTEIN: transcription factor 7-like 2	Wnt signaling pathway (ko04310);; Hippo signaling pathway (ko04390);; Adherens junction (ko04520);; Melanogenesis (ko04916);; Cushing syndrome (ko04934);; Salmonella infection (ko05132);; Human papillomavirus infection (ko05165);; Kaposi sarcoma-associated herpesvirus infection (ko05167);; Pathways in cancer (ko05200);; Colorectal cancer (ko05210);; Endometrial cancer (ko05213);; Prostate cancer …
ENSOARG00000012372	KLHL20	5.74397	355	4.82608	312	4.39938	277	3.78744	241	2.73842	201	5.26956	288	2.66904	169	2.98067	188	2.71467	183	3.34864	226	4.18911	295	2.17143	152	1.66275	105	1.65247	111	2.51081	164	2.35325	162	1.21033	87	1.77473	119	3.3336	277	1.80734	122	6.95802e-05	-0.675688	down	[M]	Cell wall/membrane/envelope biogenesis	--	K10457|0|csab:103230564|KLHL20; kelch like family member 20	--
ENSOARG00000012393	GNAQ	2.95814	81	2.32023	67	1.6154	45	0.732766	21	1.17383	38	1.90183	46	0.393491	11	1.06163	30	1.27964	38	0.891713	27	1.55992	49	0.372233	12	0.839972	24	0.749004	23	0.761647	22	1.42572	44	0.376691	12	0.754503	23	1.03878	39	0.666467	20	0.0389197	-0.625616	down	--	--	--	K04634|0|ccan:109700025|guanine nucleotide-binding protein G(q) subunit alpha	Rap1 signaling pathway (ko04015);; Calcium signaling pathway (ko04020);; cGMP-PKG signaling pathway (ko04022);; Chemokine signaling pathway (ko04062);; Sphingolipid signaling pathway (ko04071);; Adrenergic signaling in cardiomyocytes (ko04261);; Vascular smooth muscle contraction (ko04270);; Apelin signaling pathway (ko04371);; Gap junction (ko04540);; Platelet activation (ko04611);; Circadian en…
ENSOARG00000012404	NA	1.45588	50	1.043	37	2.08598	72	1.18131	42	1.1646	47	2.51308	76	1.26538	44	0.549017	19	0.333898	13	1.18779	44	1.36933	53	0.211646	9	0.512953	18	0.721546	27	0.709414	26	0.369554	14	0.296309	12	0.909369	34	0.416918	19	1.17385	44	0.0246779	-0.783812	down	--	--	--	K24228|0|oas:101103268|WDR66; cilia- and flagella-associated protein 251	--
ENSOARG00000012466	LOC101119721	434.537	1623	350.029	1366	434.93	1651	397.363	1528	300.435	1329	371.664	1227	400.409	1532	485.222	1847	355.764	1444	490.27	1993	487.897	2071	808.149	3411	472.169	1790	470.273	1909	570.951	2249	438.609	1821	656.321	2846	581.323	2351	572.433	2876	529.91	2147	3.20888e-05	0.588571	up	--	--	Molecular Function: nucleic acid binding (GO:0003676);; Molecular Function: hydrogen ion transmembrane transporter activity (GO:0015078);; Biological Process: proton transport (GO:0015992);; Cellular Component: organelle inner membrane (GO:0019866);; Cellular Component: intrinsic component of membrane (GO:0031224);; Cellular Component: intracellular membrane-bounded organelle (GO:0043231);; Biolo…	K00420|1.77639e-32|oas:101119721|cytochrome b-c1 complex subunit 10	Oxidative phosphorylation (ko00190);; Cardiac muscle contraction (ko04260);; Thermogenesis (ko04714);; Non-alcoholic fatty liver disease (ko04932);; Alzheimer disease (ko05010);; Parkinson disease (ko05012);; Amyotrophic lateral sclerosis (ko05014);; Huntington disease (ko05016);; Prion disease (ko05020);; Pathways of neurodegeneration - multiple diseases (ko05022);; Diabetic cardiomyopathy (ko05…
ENSOARG00000012478	CLCNKA	0.771785	40	1.0575	57	0.900503	47	0.627449	34	0.614517	38	0.585816	27	1.64114	87	0.966466	51	3.01527	168	3.32269	186	0.697091	41	4.01194	232	2.39583	125	2.56353	143	4.36453	236	2.17236	124	1.53405	92	1.69579	94	1.12948	78	3.34896	186	0.0176791	0.915327	up	--	--	--	K05017|0|bta:538145|CLCNKA; chloride channel protein ClC-Ka isoform X1	--
ENSOARG00000012560	SCTR	1.01363	31	1.25635	39	0.782457	24	0.743591	23	1.21501	42	2.0281	53	0.642286	20	1.29052	39	1.93589	62	2.50562	79	2.40162	79	6.36988	208	1.22995	37	0.854701	27	2.09582	64	1.56655	50	2.88108	97	1.00612	32	1.5826	61	1.68197	53	0.0258417	0.770309	up	--	--	Molecular Function: transmembrane signaling receptor activity (GO:0004888);; Cellular Component: cytoplasm (GO:0005737);; Biological Process: signal transduction (GO:0007165);; Cellular Component: intrinsic component of membrane (GO:0031224);;	K04588|0|chx:102177571|SCTR; secretin receptor	Neuroactive ligand-receptor interaction (ko04080);; Pancreatic secretion (ko04972);; Bile secretion (ko04976)
ENSOARG00000012561	WFIKKN1	2.0085	56	2.10292	61	2.49662	71	2.08162	60	2.47987	82	2.45108	60	2.79826	80	2.45199	70	2.02752	61	2.46828	75	2.7901	88	3.66912	115	2.88862	82	2.48356	75	2.84528	84	2.48432	77	5.13782	166	4.35066	131	4.19611	157	4.65218	140	0.000148477	0.722525	up	--	--	Molecular Function: endopeptidase inhibitor activity (GO:0004866);; Biological Process: negative regulation of peptidase activity (GO:0010466);; Biological Process: regulation of protein binding (GO:0043393);; Biological Process: system development (GO:0048731);; Biological Process: negative regulation of binding (GO:0051100);; Biological Process: striated muscle cell development (GO:0055002);;	K23621|0|oas:101102865|WFIKKN1; WAP, Kazal, immunoglobulin, Kunitz and NTR domain-containing protein 1	--
ENSOARG00000012585	NA	7.53357	315	2.22831	98	4.78859	203	5.30633	228	4.88551	242	1.73649	64	3.58071	153	0.642152	28	0.988033	45	4.54789	207	5.43012	258	1.57971	75	4.72567	200	2.85318	130	42.9972	1892	8.2964	385	2.19561	107	17.8512	807	4.31976	243	0.844089	39	0.0145173	1.45698	up	--	--	--	--	--
ENSOARG00000012600	NA	0.935028	42	1.63693	76	0.886362	40	0.358151	17	0.432078	23	0.536664	21	0.304392	14	0.568444	26	0.14177	7	0.361638	18	0.527726	27	0.230922	12	0.299079	14	0.218135	11	0.394249	19	0.530133	26	0.05291	3	0.282119	14	0.338278	21	0.403571	20	0.0356816	-0.766838	down	--	--	Molecular Function: nucleic acid binding (GO:0003676);; Molecular Function: cation binding (GO:0043169);; Cellular Component: intracellular membrane-bounded organelle (GO:0043231);;	K10514|0|bom:102266783|ZBTB43; zinc finger and BTB domain containing 43	--
ENSOARG00000012632	DHX40	9.35474	479	10.9952	588	7.66787	399	7.94939	419	7.89878	479	8.76264	397	6.35443	334	8.6865	454	6.87112	383	6.4421	359	7.70993	449	3.56087	206	4.51577	235	5.64177	314	3.92972	213	6.84359	390	3.15031	188	4.1213	229	6.42958	443	4.35282	242	1.28948e-06	-0.603907	down	[J]	Translation, ribosomal structure and biogenesis	--	K18711|0|oas:101104508|DHX40; probable ATP-dependent RNA helicase DHX40 isoform X1	--
ENSOARG00000012634	TRPM6	3.00464	400	1.52881	213	2.75942	373	0.622136	86	0.4613	73	2.36088	278	1.12939	154	0.662173	90	0.414556	60	1.7325	251	1.58614	240	0.938385	141	1.16954	158	0.244814	36	0.743238	105	0.628308	93	0.536347	83	0.384079	56	1.24187	223	0.380209	55	0.0218118	-0.803279	down	--	--	Molecular Function: protein kinase activity (GO:0004672);; Molecular Function: ion channel activity (GO:0005216);; Cellular Component: plasma membrane (GO:0005886);; Cellular Component: brush border (GO:0005903);; Biological Process: cellular protein modification process (GO:0006464);; Biological Process: cation transport (GO:0006812);; Cellular Component: intrinsic component of membrane (GO:0031…	K04981|0|oas:101114337|TRPM6; transient receptor potential cation channel subfamily M member 6 isoform X1	Mineral absorption (ko04978)
ENSOARG00000012673	RCAN1	18.0554	235	18.4861	251	25.2858	334	10.4814	140	54.1653	832	19.971	229	8.21421	110	13.4446	178	9.22917	131	10.9728	155	18.2726	270	18.5636	273	14.9862	198	6.78197	96	9.46046	130	10.7951	156	10.0693	152	8.14227	115	9.58432	168	6.138	87	0.0314257	-0.640856	down	--	--	--	K17901|4.06771e-132|ssc:100511902|RCAN1; calcipressin-1	Thyroid hormone signaling pathway (ko04919);; Oxytocin signaling pathway (ko04921);; Kaposi sarcoma-associated herpesvirus infection (ko05167)
ENSOARG00000012739	TANC2	0.282868	42	0.594109	91	0.455097	68	0.179627	27	0.15931	28	0.219223	29	0.181697	28	0.136732	21	0.129319	21	0.214931	35	0.194417	33	0.096941	16	0.137813	21	0.071319	12	0.144858	23	0.105336	18	0.073809	13	0.076896	13	0.199524	40	0.090848	15	0.000646984	-0.967726	down	[R]	General function prediction only	--	--	--
ENSOARG00000012750	NA	62.9083	473	41.4018	325	80.8675	618	90.1603	698	56.0638	499	66.1096	439	68.6839	529	51.4045	394	85.1966	696	90.6454	742	68.4479	585	103.049	875	103.962	793	88.6191	724	93.4662	741	72.8492	609	102.899	898	124.647	1014	121.853	1232	99.0239	807	0.000493938	0.603922	up	--	--	--	--	--
ENSOARG00000012768	IL15RA	0.495672	35	0.701553	51	0.372384	26	0.337297	24	0.338391	28	0.053163	4	0.417126	30	0.356153	25	0.504539	38	0.336815	26	0.664811	52	0.35507	28	0.815097	57	0.647219	49	0.512405	38	0.873613	67	0.712728	57	0.522817	39	0.318845	30	0.394388	30	0.0194639	0.664203	up	--	--	Biological Process: natural killer cell differentiation (GO:0001779);; Cellular Component: cytoplasm (GO:0005737);; Cellular Component: membrane (GO:0016020);;	K05074|1.31513e-156|oas:101107377|IL15RA; interleukin-15 receptor subunit alpha isoform X1	Cytokine-cytokine receptor interaction (ko04060);; JAK-STAT signaling pathway (ko04630);; Intestinal immune network for IgA production (ko04672);; Human T-cell leukemia virus 1 infection (ko05166);; Pathways in cancer (ko05200)
ENSOARG00000012777	NA	2.2035	276	1.61508	211	1.00576	128	1.38437	178	1.6206	240	2.23817	247	0.806714	104	1.14606	146	0.766184	104	1.20198	164	1.72433	245	0.530416	75	0.629886	80	0.648584	89	0.667933	88	1.01178	141	0.279684	41	0.714663	97	2.00474	337	0.602688	82	0.0160777	-0.612848	down	[R]	General function prediction only	Molecular Function: histone-lysine N-methyltransferase activity (GO:0018024);; Biological Process: histone lysine methylation (GO:0034968);; Cellular Component: histone methyltransferase complex (GO:0035097);; Molecular Function: organic cyclic compound binding (GO:0097159);;	K11422|0|oas:101103509|SETD1B; histone-lysine N-methyltransferase SETD1B	Lysine degradation (ko00310)
ENSOARG00000012805	CEMIP2	3.3038	301	2.25527	215	2.48069	230	1.82303	171	1.53177	166	4.11238	331	1.87302	175	0.766714	72	1.05303	105	2.28446	227	2.18352	227	1.2471	129	0.978578	91	0.577995	58	1.65485	159	1.12622	115	0.695438	74	1.0794	107	1.67181	205	1.24094	123	0.00510557	-0.677525	down	[S]	Function unknown	Cellular Component: extracellular region (GO:0005576);; Cellular Component: intrinsic component of membrane (GO:0031224);;	K22144|0|oas:101102701|CEMIP2; cell surface hyaluronidase isoform X1	--
ENSOARG00000012845	B4GALT5	3.65988	101	3.12223	90	2.30179	65	0.998014	29	1.57792	52	2.66964	65	0.573084	17	2.12583	60	0.720583	22	1.91711	58	1.583	50	0.504077	16	0.896859	25	0.73642	22	1.06233	31	2.00231	62	0.418334	14	0.623629	19	1.00111	37	1.29904	39	0.00695068	-0.843598	down	[G]	Carbohydrate transport and metabolism	Cellular Component: extracellular region (GO:0005576);; Molecular Function: transferase activity (GO:0016740);; Biological Process: primary metabolic process (GO:0044238);;	K09905|0|oas:101116670|B4GALT5; beta-1,4-galactosyltransferase 5	Mucin type O-glycan biosynthesis (ko00512)
ENSOARG00000012877	CFP	0.673303	24	0.526164	19	0.663191	24	0.875668	32	0.428245	18	0.513866	16	1.06753	38	0.649516	23	1.13621	43	1.05137	40	0.883643	35	1.90015	75	0.784963	28	0.813271	31	1.71179	63	0.722126	28	1.26627	51	0.869987	33	1.47807	69	0.934188	36	0.0116428	0.663568	up	--	--	Cellular Component: extracellular region (GO:0005576);;	K15412|0|oas:101114678|CFP; properdin	Herpes simplex virus 1 infection (ko05168)
ENSOARG00000012903	ITSN1	2.23679	255	4.92043	585	1.80066	208	3.22594	378	5.33371	718	2.22789	224	1.28569	150	6.30078	730	2.33582	289	1.97976	245	2.2343	289	1.58734	204	0.919022	106	2.45605	304	1.22922	148	3.5832	453	0.734185	97	1.07297	133	3.14046	481	1.08168	134	0.0105489	-0.770313	down	--	--	Molecular Function: Ras guanyl-nucleotide exchange factor activity (GO:0005088);; Molecular Function: protein binding (GO:0005515);; Biological Process: Rho protein signal transduction (GO:0007266);; Molecular Function: enzyme activator activity (GO:0008047);; Cellular Component: endomembrane system (GO:0012505);; Cellular Component: membrane (GO:0016020);; Biological Process: phosphorylation (GO…	K20045|0|oas:101120620|ITSN1; intersectin-1 isoform X1	--
ENSOARG00000012917	RECQL4	3.52926	446	2.36428	312	3.02963	389	3.72781	485	2.8083	420	2.64473	296	4.63517	600	1.44042	186	6.12512	841	4.44517	612	3.22971	464	5.52356	789	5.257	674	5.58167	767	5.66825	756	3.96122	557	6.59723	968	3.49302	478	10.5271	1789	4.15465	570	0.00299535	0.706655	up	[L]	Replication, recombination and repair	--	K10730|0|oas:101107029|RECQL4; ATP-dependent DNA helicase Q4	--
ENSOARG00000012925	KLF6	2.2132	78	6.71334	247	1.65957	60	2.24061	82	3.11619	130	2.03342	64	1.07417	39	4.32512	155	2.67082	102	1.17749	46	2.21998	89	0.815304	33	1.12868	41	2.0855	80	0.629548	24	3.22905	127	0.51993	22	0.476859	19	3.60048	171	0.585561	23	0.0320071	-0.794524	down	--	--	Molecular Function: cation binding (GO:0043169);; Molecular Function: organic cyclic compound binding (GO:0097159);;	K09207|1.39489e-172|oas:101111475|KLF6; Krueppel-like factor 6 isoform X1	--
ENSOARG00000012946	IPMK	2.55457	70	1.4265	41	1.52847	43	1.14972	33	0.90993	30	2.59902	63	0.87795	25	0.712028	20	0.537172	16	1.38736	42	2.04174	64	0.736485	23	0.759493	22	0.388436	12	0.739814	22	0.877685	27	0.2611	9	0.54888	17	0.689522	26	0.336886	11	0.0151551	-0.774144	down	--	--	Biological Process: embryonic epithelial tube formation (GO:0001838);; Cellular Component: nuclear lumen (GO:0031981);; Biological Process: inositol phosphate metabolic process (GO:0043647);; Molecular Function: inositol trisphosphate kinase activity (GO:0051766);;	K00915|0|oas:101120714|IPMK; inositol polyphosphate multikinase isoform X1	Inositol phosphate metabolism (ko00562);; Phosphatidylinositol signaling system (ko04070)
ENSOARG00000012957	NA	0.686449	8	0.67317	9	0.551704	7	1.31144	16	1.42817	20	0.934164	10	1.45405	18	0.711433	9	1.9953	25	2.06337	26	0.674248	9	0.883156	12	2.28423	27	3.01856	38	3.17351	39	2.29929	30	3.92808	53	1.63333	21	2.71977	42	2.51234	32	0.00340945	1.04188	up	[G]	Carbohydrate transport and metabolism	--	--	--
ENSOARG00000012971	WDR90	1.86946	223	2.40346	300	2.11364	257	3.50461	431	3.20743	453	2.45379	259	3.65593	447	1.14486	140	3.09052	401	2.87579	374	2.3824	323	4.94478	667	4.31851	523	3.49585	454	3.61251	455	2.86969	381	3.80244	527	4.09946	530	7.15706	1149	3.88169	503	0.000703051	0.70728	up	[R]	General function prediction only	--	--	--
ENSOARG00000012996	NA	4.98922	238	3.2287	161	3.44621	167	1.76122	87	1.81825	103	4.06228	171	1.90577	93	0.967031	47	1.39525	73	2.2511	117	3.10717	169	1.48239	80	1.64325	80	1.04845	55	1.60577	81	1.73064	92	0.648971	36	1.50932	78	1.5194	98	1.35985	71	0.0152855	-0.606727	down	--	--	Molecular Function: nucleotide binding (GO:0000166);; Molecular Function: DNA binding (GO:0003677);; Biological Process: transcription, DNA-templated (GO:0006351);; Cellular Component: membrane (GO:0016020);; Cellular Component: nuclear lumen (GO:0031981);; Molecular Function: cation binding (GO:0043169);;	K10507|0|chx:102188752|ZBTB33; zinc finger and BTB domain containing 33	--
ENSOARG00000013017	SUZ12	10.6601	482	9.24736	437	8.20237	377	6.2842	292	4.76633	255	11.0154	440	4.42427	205	4.17436	193	3.38865	167	5.09353	251	7.55074	388	3.41485	175	3.61274	166	3.4267	169	3.03729	145	5.29934	266	2.36232	124	3.54875	174	5.32646	324	3.44005	169	0.00209899	-0.611316	down	--	--	Cellular Component: sex chromosome (GO:0000803);; Molecular Function: RNA polymerase II regulatory region sequence-specific DNA binding (GO:0000977);; Molecular Function: chromatin binding (GO:0003682);; Biological Process: transcription from RNA polymerase II promoter (GO:0006366);; Molecular Function: protein methyltransferase activity (GO:0008276);; Biological Process: cell proliferation (GO:0…	K11463|0|oas:101116666|SUZ12; polycomb protein SUZ12 isoform X1	--
ENSOARG00000013039	UNC119B	17.5031	240	10.6415	153	12.0105	168	8.30877	118	10.3848	169	22.3997	271	7.94398	112	5.78246	81	4.12273	62	11.561	173	15.2191	237	4.34947	68	5.23376	73	4.25304	64	7.55472	110	6.3224	97	3.45955	55	6.14148	92	10.3594	191	6.10108	91	0.0212009	-0.589308	down	--	--	Molecular Function: binding (GO:0005488);; Cellular Component: cilium (GO:0005929);; Biological Process: cell projection assembly (GO:0030031);; Biological Process: single-organism transport (GO:0044765);;	K23539|2.61399e-112|epz:103540490|UNC119B; unc-119 lipid binding chaperone B	--
ENSOARG00000013059	KIFC2	2.04075	104	3.84085	203	1.4376	74	3.18368	166	4.55886	273	2.36879	106	2.92354	152	1.68104	87	3.93799	217	3.96989	219	3.3827	195	6.19351	354	3.76052	193	3.82892	211	3.90868	209	3.14144	177	3.22854	190	4.41956	242	11.3654	774	3.06279	169	0.00597154	0.678331	up	--	--	--	K10406|0|bbub:102413177|KIFC2; kinesin-like protein KIFC2 isoform X7	--
ENSOARG00000013062	SETD7	4.34445	114	5.5518	152	2.49735	67	2.04769	55	3.62885	113	2.46379	57	0.730003	20	6.66845	178	3.60778	103	2.14323	61	3.06143	91	0.627397	19	0.376715	10	2.63372	75	0.773705	22	3.95904	115	0.24691	8	0.640003	19	3.13557	110	1.11646	32	0.0177227	-0.994977	down	[S]	Function unknown	Biological Process: transcription, DNA-templated (GO:0006351);; Molecular Function: protein-lysine N-methyltransferase activity (GO:0016279);; Biological Process: peptidyl-lysine methylation (GO:0018022);; Biological Process: regulation of histone methylation (GO:0031060);; Cellular Component: nuclear lumen (GO:0031981);; Biological Process: cellular response to stress (GO:0033554);;	K11431|0|oas:101115990|SETD7; histone-lysine N-methyltransferase SETD7	Lysine degradation (ko00310);; FoxO signaling pathway (ko04068)
ENSOARG00000013082	PFKFB3	1.97508	73	0.767551	30	1.34943	51	0.778196	30	1.88861	83	1.04355	34	0.782227	30	2.51877	95	0.541899	22	1.07098	43	1.52104	64	0.57506	24	0.929728	35	0.980554	40	0.69555	28	0.570844	24	0.433167	19	0.565631	23	1.25115	62	0.169415	7	0.036299	-0.664839	down	[E]	Amino acid transport and metabolism	Biological Process: glycolytic process (GO:0006096);; Biological Process: central nervous system development (GO:0007417);; Molecular Function: phosphofructokinase activity (GO:0008443);; Biological Process: hexose metabolic process (GO:0019318);; Cellular Component: nuclear lumen (GO:0031981);; Molecular Function: purine ribonucleoside binding (GO:0032550);; Molecular Function: sugar-phosphatase…	K01103|0|chx:102170613|PFKFB3; 6-phosphofructo-2-kinase/fructose-2,6-biphosphatase 3	Fructose and mannose metabolism (ko00051);; HIF-1 signaling pathway (ko04066);; AMPK signaling pathway (ko04152)
ENSOARG00000013108	NA	94.279	909	66.9501	674	119.388	1169	131.17	1301	105.058	1198	73.8214	629	110.684	1092	119.126	1170	181.571	1900	115.697	1213	111.152	1217	159.444	1736	192.637	1883	176.102	1844	151.21	1537	138.96	1488	222.347	2486	190.589	1988	240.162	3112	204.541	2137	8.66286e-05	0.774476	up	--	--	Cellular Component: mitochondrial envelope (GO:0005740);; Biological Process: generation of precursor metabolites and energy (GO:0006091);; Biological Process: purine ribonucleotide biosynthetic process (GO:0009152);; Biological Process: negative regulation of transferase activity (GO:0051348);;	K22759|4.10638e-21|bom:102277700|CHCHD10; coiled-coil-helix-coiled-coil-helix domain containing 10	Amyotrophic lateral sclerosis (ko05014)
ENSOARG00000013120	BRPF3	2.17201	177	3.24416	276	1.5836	131	1.73295	145	2.63825	254	1.61259	116	1.05232	88	2.38562	198	1.75811	156	1.27151	113	2.08887	193	0.58914	55	0.796058	66	1.5885	141	0.822167	71	2.22508	201	0.410465	39	0.68042	60	2.47175	271	0.674322	60	0.0246653	-0.615573	down	--	--	Biological Process: histone acetylation (GO:0016573);; Molecular Function: transition metal ion binding (GO:0046914);; Cellular Component: H3 histone acetyltransferase complex (GO:0070775);;	K11350|0|oas:101120116|BRPF3; bromodomain and PHD finger-containing protein 3 isoform X1	--
ENSOARG00000013142	SLMAP	16.6234	922	56.4403	3267	11.6526	656	16.5638	946	28.3984	1863	16.0599	787	6.732	383	19.3897	1096	21.8398	1315	10.2131	617	17.3653	1094	7.99965	502	6.59197	371	13.4165	809	6.26998	368	35.5411	2190	3.42615	221	7.91212	476	14.3491	1070	6.75211	407	0.0401247	-0.705913	down	[T]	Signal transduction mechanisms	Biological Process: muscle system process (GO:0003012);; Cellular Component: intrinsic component of membrane (GO:0031224);; Cellular Component: extracellular region part (GO:0044421);;	--	--
ENSOARG00000013149	LOC101122398	10.1308	85	50.4008	439	10.0637	86	22.6625	195	44.3683	437	17.5573	130	10.8701	93	39.7665	338	24.6941	224	11.9285	109	15.9362	151	7.03228	67	6.29374	54	26.7749	243	3.84439	34	39.467	366	5.67462	55	4.78106	44	20.2408	227	3.55717	33	0.0477003	-0.827926	down	--	--	Cellular Component: chromatin (GO:0000785);; Molecular Function: nucleic acid binding (GO:0003676);; Biological Process: response to bacterium (GO:0009617);; Cellular Component: intracellular membrane-bounded organelle (GO:0043231);; Molecular Function: protein dimerization activity (GO:0046983);;	K11252|1.06759e-59|etl:114062448|histone H2B 1/2/3/4/6-like	--
ENSOARG00000013203	HIP1	0.725471	58	3.04015	252	0.852978	69	0.958674	79	2.0663	194	0.605969	43	0.636315	52	1.67773	136	1.22029	106	0.36948	32	1.11172	101	0.113714	11	0.392495	32	0.979101	85	0.434198	37	1.09625	97	0.122293	12	0.494823	43	1.5716	168	0.51693	45	0.0486526	-0.788148	down	--	--	Molecular Function: phospholipid binding (GO:0005543);; Biological Process: receptor-mediated endocytosis (GO:0006898);; Molecular Function: cytoskeletal protein binding (GO:0008092);; Cellular Component: coated vesicle (GO:0030135);; Cellular Component: intracellular membrane-bounded organelle (GO:0043231);; Biological Process: positive regulation of cysteine-type endopeptidase activity involved…	K04559|0|oas:101117042|HIP1; LOW QUALITY PROTEIN: huntingtin-interacting protein 1	Huntington disease (ko05016);; Pathways of neurodegeneration - multiple diseases (ko05022)
ENSOARG00000013211	KANK1	6.5004	614	13.1925	1301	5.05011	485	3.28891	320	10.8869	1216	3.81821	319	2.74833	266	8.77638	844	3.88705	399	3.40957	351	5.35402	575	1.8343	196	2.4994	240	2.79106	287	2.08792	208	5.92406	622	1.59967	176	2.87919	295	5.92137	752	2.42164	248	0.00388291	-0.8243	down	[T]	Signal transduction mechanisms	Cellular Component: ruffle (GO:0001726);; Molecular Function: protein binding (GO:0005515);; Biological Process: Rho protein signal transduction (GO:0007266);; Biological Process: insulin receptor signaling pathway (GO:0008286);; Biological Process: negative regulation of cell morphogenesis involved in differentiation (GO:0010771);; Biological Process: regulation of neuron projection development …	K22808|0|oas:101109511|KANK1; KN motif and ankyrin repeat domain-containing protein 1 isoform X1	--
ENSOARG00000013220	RABGAP1L	0.903346	95	2.68468	294	0.795269	85	1.63885	177	2.10777	262	0.89011	83	0.543073	59	2.56418	274	1.57316	179	1.213	139	1.27211	152	0.44732	53	0.60613	65	1.4021	160	0.479616	53	1.90954	223	0.270231	33	0.583255	67	1.53443	217	0.31893	37	0.0332243	-0.725652	down	--	--	Cellular Component: endosome (GO:0005768);; Biological Process: protein localization (GO:0008104);; Molecular Function: Ras GTPase binding (GO:0017016);; Biological Process: regulation of GTPase activity (GO:0043087);; Cellular Component: intracellular membrane-bounded organelle (GO:0043231);;	K20284|0|chx:102180067|RABGAP1L; RAB GTPase activating protein 1 like	--
ENSOARG00000013227	CLASP1	4.0607	415	5.07733	542	3.16101	328	1.0924	115	1.77528	215	3.01096	272	1.18442	124	3.35775	350	1.78064	198	1.7406	194	2.20303	256	0.652653	76	0.60534	63	1.35465	151	1.28886	139	2.24654	255	0.606759	72	1.09972	122	1.88077	259	0.926433	103	0.000574996	-0.939253	down	--	--	Cellular Component: chromosome, centromeric region (GO:0000775);; Biological Process: epithelial to mesenchymal transition (GO:0001837);; Molecular Function: protein binding (GO:0001948);; Biological Process: regulation of cell-matrix adhesion (GO:0001952);; Cellular Component: extracellular region (GO:0005576);; Cellular Component: cytoplasm (GO:0005737);; Cellular Component: centrosome (GO:0005…	K16578|0|oas:101114679|CLASP1; LOW QUALITY PROTEIN: CLIP-associating protein 1	--
ENSOARG00000013232	SPATA13	1.59098	97	0.844752	54	1.83223	113	0.719406	45	0.466294	34	2.79565	150	0.920192	57	0.517429	32	0.740723	49	1.23789	82	0.91715	63	0.551713	38	0.608803	38	0.248165	17	0.727766	47	0.900337	61	0.337741	24	0.639574	42	0.904572	74	0.875459	58	0.0224018	-0.674118	down	--	--	Molecular Function: Ras guanyl-nucleotide exchange factor activity (GO:0005088);; Biological Process: Rho protein signal transduction (GO:0007266);; Biological Process: regulation of GTPase activity (GO:0043087);; Cellular Component: cell part (GO:0044464);;	K05769|0|oas:101116156|SPATA13; spermatogenesis-associated protein 13 isoform X1	Regulation of actin cytoskeleton (ko04810)
ENSOARG00000013239	CASC3	11.7443	619	14.3555	790	10.3623	555	9.6507	523	11.1038	692	14.4315	671	9.1526	494	11.312	607	6.34571	364	9.63023	552	9.95633	596	5.95675	355	5.14472	275	6.19354	355	6.13294	342	7.74593	454	3.91311	240	4.2772	245	14.0265	994	4.69661	269	0.000182453	-0.60328	down	--	--	--	K14323|0|oas:101107033|CASC3; protein CASC3	RNA transport (ko03013);; mRNA surveillance pathway (ko03015)
ENSOARG00000013252	CUL4B	8.41768	510	7.47741	492	6.73103	415	4.17383	261	5.86179	421	7.63809	425	4.25492	275	4.27406	264	3.74227	257	4.79967	318	6.14046	440	2.4203	166	3.77381	232	4.16505	286	2.70329	180	4.38733	296	1.11597	82	2.34547	154	4.63076	378	2.69774	178	0.000920592	-0.656808	down	--	--	--	K10609|0|chx:102190766|CUL4B; cullin 4B	Nucleotide excision repair (ko03420);; Ubiquitin mediated proteolysis (ko04120);; Human immunodeficiency virus 1 infection (ko05170)
ENSOARG00000013269	LEAP2	2.35193	12	3.45515	19	2.63396	14	2.85532	15	3.23649	20	2.82283	13	4.91833	26	2.22291	12	5.27395	29	3.64976	21	3.89627	23	3.87091	23	5.73863	30	5.38353	30	5.07912	28	4.4315	25	6.15576	37	5.57	31	3.6021	25	6.21543	35	0.00657821	0.681853	up	--	--	Biological Process: response to bacterium (GO:0009617);;	--	--
ENSOARG00000013277	TLE2	1.27384	62	1.50754	76	1.89643	93	2.32689	115	2.26763	129	1.73826	74	2.29249	113	1.40499	69	3.27842	171	2.80741	147	2.28116	125	4.71744	256	2.77733	136	2.98204	156	3.45253	175	2.67413	143	3.28733	184	2.28719	119	4.35642	282	2.58443	135	0.00089099	0.673869	up	[R]	General function prediction only	Cellular Component: cell-substrate adherens junction (GO:0005924);; Biological Process: transcription, DNA-templated (GO:0006351);;	--	--
ENSOARG00000013293	C5H5orf24	8.30163	103	7.08296	92	5.87882	74	3.96745	51	4.17155	61	8.9129	97	3.5691	46	3.90154	49	4.18113	56	4.52384	61	7.42713	104	1.49107	21	2.04846	26	1.40374	19	2.20959	29	3.81799	53	0.681719	10	2.29533	31	3.73249	62	2.30119	31	0.00115899	-0.918026	down	--	--	Molecular Function: binding (GO:0005488);;	--	--
ENSOARG00000013298	OLFML2A	0.805648	34	0.612097	27	0.646231	28	0.856921	37	0.628863	32	0.504912	19	0.539025	24	0.36163	16	0.426462	20	0.147331	7	0.537737	26	0.120487	6	0.423914	19	0.414899	19	0.318851	15	0.251387	12	0.080804	4	0.288892	14	0.44039	25	0.313976	15	0.02607	-0.687938	down	--	--	Biological Process: extracellular structure organization (GO:0043062);; Molecular Function: protein dimerization activity (GO:0046983);;	--	--
ENSOARG00000013305	CAMK1G	2.81748	232	2.65269	228	2.47352	207	2.85983	242	2.16652	211	3.39213	247	3.63255	306	3.03806	255	4.27523	382	3.20321	287	2.65241	248	4.79208	445	3.13391	262	5.45981	488	3.86096	335	3.27251	299	8.58475	819	3.65821	326	2.88765	320	5.17861	462	0.005391	0.651451	up	[T]	Signal transduction mechanisms	Molecular Function: protein kinase activity (GO:0004672);; Biological Process: cellular protein modification process (GO:0006464);; Biological Process: phosphate-containing compound metabolic process (GO:0006796);; Cellular Component: membrane (GO:0016020);; Molecular Function: purine ribonucleoside binding (GO:0032550);; Cellular Component: protein complex (GO:0043234);; Cellular Component: cell…	--	--
ENSOARG00000013325	LOC101103616	9.13802	567	7.74771	502	12.4604	785	10.0773	644	8.48214	623	7.6253	418	10.2265	650	9.02101	570	14.7748	996	11.6656	788	12.0821	852	13.9234	976	17.0433	1073	17.5372	1182	15.1318	990	11.8869	820	20.4094	1469	16.075	1079	14.4845	1208	14.254	959	2.64797e-05	0.706993	up	--	--	--	K02857|7.39119e-132|oas:101110639|RHBDL1; rhomboid-related protein 1	--
ENSOARG00000013330	DNMBP	3.16079	328	3.0329	329	3.32842	351	1.36247	146	1.85274	228	3.34498	307	1.28859	137	1.37227	145	1.29381	146	1.33376	151	2.03352	240	0.842359	99	1.28917	136	1.16662	132	0.995704	109	1.64599	190	0.850569	103	1.02828	116	1.85562	259	1.17845	133	0.0021748	-0.620981	down	--	--	Biological Process: Rho protein signal transduction (GO:0007266);; Biological Process: regulation of GTPase activity (GO:0043087);; Cellular Component: intracellular part (GO:0044424);; Molecular Function: molecular function regulator (GO:0098772);;	K20705|0|oas:101120033|DNMBP; dynamin-binding protein isoform X1	--
ENSOARG00000013388	LIMD2	1.93702	17	1.88566	17	2.59939	23	2.52279	22	2.63023	27	2.14301	16	1.19525	11	2.06382	18	1.99992	19	3.47146	32	2.36316	23	3.45744	34	2.98924	26	2.65391	25	5.74973	52	3.64064	35	1.83141	18	2.71778	25	4.56613	52	2.96755	28	0.0063949	0.63352	up	--	--	Molecular Function: transition metal ion binding (GO:0046914);;	--	--
ENSOARG00000013391	NA	3.47397	271	4.24761	346	5.40037	428	7.1597	574	5.44085	502	4.39216	303	3.39747	271	3.58675	285	7.35391	622	8.3487	708	3.65406	324	5.17994	456	8.90476	704	6.41622	543	8.97595	738	6.63572	575	8.19378	741	12.1607	1025	7.97106	835	8.79237	743	0.00456436	0.662971	up	[G]	Carbohydrate transport and metabolism	Biological Process: carbohydrate transport (GO:0008643);; Molecular Function: carbohydrate transmembrane transporter activity (GO:0015144);; Cellular Component: intrinsic component of membrane (GO:0031224);; Cellular Component: intracellular membrane-bounded organelle (GO:0043231);;	K08148|6.38745e-108|pmur:107291842|SLC2A11; solute carrier family 2, facilitated glucose transporter member 11	--
ENSOARG00000013412	DENND6A	2.0477	83	3.04582	140	2.98566	119	2.64631	112	2.86937	140	2.54673	92	1.91219	77	2.62745	111	2.53368	111	1.90745	91	1.71487	86	1.45169	72	1.05364	47	1.70453	77	1.06652	50	2.45311	107	0.598169	31	1.42074	61	2.61914	139	1.51522	67	0.000374955	-0.598919	down	--	--	--	--	--
ENSOARG00000013494	NA	1.53511	37	1.90986	48	2.73768	66	3.36061	83	2.09805	59	1.27358	27	2.24053	55	2.0069	49	2.30132	60	2.81788	73	2.32826	63	10.3883	279	5.68186	137	2.10908	55	2.9197	74	2.78056	74	7.97067	220	1.84014	48	9.13514	292	2.18004	57	0.000368783	1.16509	up	[O]	Posttranslational modification, protein turnover, chaperones	Molecular Function: endopeptidase activity (GO:0004175);; Cellular Component: endoplasmic reticulum (GO:0005783);; Biological Process: protein metabolic process (GO:0019538);;	K09631|2.38467e-146|oas:101121424|HGFAC; hepatocyte growth factor activator	--
ENSOARG00000013614	ANTKMT	24.514	365	26.8442	418	31.9578	483	29.8208	457	32.0871	565	32.3724	426	33.574	512	23.7427	360	43.1534	698	33.9434	550	31.2785	529	37.3321	628	46.1627	697	54.754	886	42.9481	674	40.3156	667	59.8642	1034	46.9045	756	44.0329	881	32.0581	518	0.00029259	0.592219	up	[J]	Translation, ribosomal structure and biogenesis	Cellular Component: intrinsic component of membrane (GO:0031224);;	--	--
ENSOARG00000013730	NA	7.95407	282	9.83995	364	8.99349	324	13.0119	474	19.6401	823	12.5498	393	12.9421	469	6.00331	217	28.763	1106	21.6112	833	9.2488	372	8.73733	350	20.3252	730	21.0751	811	23.5088	878	26.16	1029	30.0113	1233	30.9003	1184	32.4644	1545	28.9548	1112	0.00669865	0.809835	up	[E]	Amino acid transport and metabolism	Biological Process: unsaturated fatty acid biosynthetic process (GO:0006636);; Biological Process: sulfur compound metabolic process (GO:0006790);; Biological Process: defense response (GO:0006952);; Cellular Component: membrane (GO:0016020);; Molecular Function: transferase activity, transferring amino-acyl groups (GO:0016755);;	K18592|0|oas:101112423|GGT5; glutathione hydrolase 5 proenzyme	Taurine and hypotaurine metabolism (ko00430);; Glutathione metabolism (ko00480);; Arachidonic acid metabolism (ko00590)
ENSOARG00000013738	ADCK5	9.98039	495	11.9118	617	12.0548	607	15.5292	792	15.3436	900	13.0259	570	14.3961	731	10.0016	505	19.1267	1030	15.2718	824	11.7413	661	21.9319	1228	20.3261	1022	18.7168	1008	18.6714	976	15.5596	857	21.6502	1245	21.8163	1170	25.6911	1712	22.4612	1207	0.000159666	0.643074	up	[HT]	Coenzyme transport and metabolism;; Signal transduction mechanisms	Biological Process: phosphate-containing compound metabolic process (GO:0006796);; Molecular Function: transferase activity, transferring phosphorus-containing groups (GO:0016772);;	K08869|0|oas:101112143|ADCK5; uncharacterized aarF domain-containing protein kinase 5 isoform X1	--
ENSOARG00000013741	HAGHL	1.30555	56	3.10236	136	1.7856	77	1.75178	76	2.08	104	1.87992	71	2.22314	96	2.3765	102	3.08536	141	2.60839	120	1.63069	79	6.33051	299	2.0455	88	3.72807	170	3.02589	134	3.53626	165	2.14649	105	3.01561	137	5.2214	294	1.88596	87	0.00799056	0.621128	up	[R]	General function prediction only	Molecular Function: thiolester hydrolase activity (GO:0016790);; Molecular Function: cation binding (GO:0043169);; Biological Process: methylglyoxal catabolic process to lactate (GO:0061727);;	--	--
ENSOARG00000013895	STAG2	10.7267	971	11.7985	1115	7.75953	713	6.83507	637	10.9843	1176	9.98722	798	5.27097	489	10.9471	1009	7.60672	748	6.4531	636	8.65819	890	4.66256	477	4.32077	397	6.98031	687	4.37197	418	9.20422	926	2.775	292	4.16901	409	6.75132	822	3.93124	386	0.000908293	-0.587766	down	--	--	Biological Process: reproduction (GO:0000003);; Biological Process: mitotic cell cycle (GO:0000278);; Molecular Function: binding (GO:0005488);; Cellular Component: cytoplasm (GO:0005737);; Cellular Component: cytoskeleton (GO:0005856);; Biological Process: negative regulation of cell cycle process (GO:0010948);; Cellular Component: membrane (GO:0016020);; Biological Process: peptidyl-lysine modi…	K06671|0|pps:100992232|STAG2; stromal antigen 2	Cell cycle (ko04110)
ENSOARG00000013979	NA	3.82989	70	4.6131	88	5.0835	95	5.14178	97	4.91383	107	5.69721	92	5.79328	109	3.40834	64	5.89297	117	7.3939	147	4.25147	89	9.35781	194	9.51315	177	5.65761	113	9.52657	184	5.69351	116	10.0071	213	8.61555	171	8.46312	208	9.39465	187	0.000189591	0.759316	up	--	--	Cellular Component: intrinsic component of membrane (GO:0031224);;	K10272|6.83216e-173|oas:101108580|TMEM249; transmembrane protein 249	--
ENSOARG00000013995	EPM2AIP1	1.97016	79	3.12903	131	1.52733	62	1.12444	47	1.38813	66	1.9892	71	0.681401	28	0.529812	22	1.1329	50	1.06416	47	1.42321	65	0.475378	22	0.661349	27	0.380921	17	0.583893	25	2.15705	96	0.514462	24	0.633257	28	1.36253	74	0.46825	21	0.0354441	-0.658628	down	--	--	--	--	--
ENSOARG00000013998	WIPF2	3.25824	99	2.23102	71	1.76105	55	0.854702	27	1.24334	45	4.57514	123	1.21105	38	1.18756	37	1.0041	34	1.85628	62	1.82752	64	0.639674	22	0.775671	24	0.915537	31	1.04052	34	1.0867	37	0.487353	18	0.66932	22	1.82567	75	1.16261	39	0.00740984	-0.76496	down	--	--	--	K19475|2.2406e-155|oas:101107294|WIPF2; WAS/WASL-interacting protein family member 2 isoform X1	Endocytosis (ko04144);; Yersinia infection (ko05135)
ENSOARG00000014307	LOC101120408	0.253924	45	0.399756	74	0.293917	53	0.304728	56	0.470077	99	0.28423	45	0.267292	49	0.90455	163	0.188029	37	0.139124	27	0.399256	81	0.294536	59	0.092153	17	0.233228	45	0.144455	27	0.166	33	0.109117	23	0.070512	14	0.236528	57	0.259802	50	0.0250494	-0.737936	down	[R]	General function prediction only	Molecular Function: protein binding (GO:0005515);; Cellular Component: plasma membrane (GO:0005886);; Biological Process: proteolysis (GO:0006508);; Biological Process: axonogenesis (GO:0007409);; Biological Process: calcium-mediated signaling (GO:0019722);; Cellular Component: cell junction (GO:0030054);; Cellular Component: intrinsic component of membrane (GO:0031224);; Molecular Function: meta…	--	--
ENSOARG00000014344	SPATA2L	4.17405	457	4.10557	469	3.51781	391	4.76938	537	4.90222	635	3.96085	383	5.6677	635	4.45761	497	5.20842	619	5.28791	630	4.56646	568	7.08862	876	6.209	689	6.42182	764	7.03597	812	5.14225	626	6.71857	853	7.10954	842	7.85194	1155	6.56349	779	4.02407e-05	0.59093	up	--	--	--	K17595|0|oas:101107982|SPATA2L; spermatogenesis-associated protein 2-like protein	Necroptosis (ko04217)
ENSOARG00000014345	KLK8	2.55195	50	2.47675	51	3.25032	65	0.748454	15	1.67398	39	7.50992	129	2.98914	60	0	0	0.694356	15	0.883106	19	1.1775	26	0.407352	9	0.601773	12	1.35238	29	1.1746	25	0.99447	22	0.228058	6	0.999312	21	0.856147	23	1.39366	30	0.0217757	-1.14212	down	[O]	Posttranslational modification, protein turnover, chaperones	Molecular Function: endopeptidase activity (GO:0004175);; Biological Process: learning or memory (GO:0007611);; Biological Process: protein metabolic process (GO:0019538);; Biological Process: axon regeneration (GO:0031103);; Biological Process: regulation of myelination (GO:0031641);; Cellular Component: extracellular region part (GO:0044421);; Cellular Component: intracellular part (GO:0044424)…	K08650|0|oas:101112755|KLK8; kallikrein-8 isoform X2	--
ENSOARG00000014352	ADRB2	0.407933	12	0.06077	2	0.213904	6	0.759086	22	0.618123	21	0.595955	15	0.614061	18	0.139332	4	0.508538	16	0.328106	10	0.744373	24	0.455602	15	0.754557	22	0.382043	12	0.670012	20	0.588629	19	0.65455	21	0.804759	24	0.819876	31	1.09885	33	0.0228103	0.792664	up	--	--	--	K04142|0|oas:100170320|ADRB2; beta-2 adrenergic receptor	Calcium signaling pathway (ko04020);; cGMP-PKG signaling pathway (ko04022);; cAMP signaling pathway (ko04024);; Neuroactive ligand-receptor interaction (ko04080);; Adrenergic signaling in cardiomyocytes (ko04261);; Regulation of lipolysis in adipocytes (ko04923);; Renin secretion (ko04924);; Salivary secretion (ko04970)
ENSOARG00000014353	NA	1.39632	28	1.92957	40	1.7642	36	1.11108	23	1.74441	41	1.33594	24	2.51438	51	1.15721	24	1.89005	41	2.47641	54	1.89261	43	1.92452	43	2.59153	52	2.95684	64	2.31369	49	2.1125	47	3.12266	72	1.96417	42	3.14528	84	2.61311	56	0.00325284	0.598417	up	--	--	--	K08694|3.61917e-126|bbub:102396207|speedy protein E4-like	Oocyte meiosis (ko04114);; Progesterone-mediated oocyte maturation (ko04914)
ENSOARG00000014361	SEMA5A	1.56642	144	1.42494	137	0.795505	74	0.742778	70	1.02347	111	1.9182	155	0.840751	79	0.700682	66	0.595821	60	0.891774	89	1.25707	131	0.495976	52	0.298138	28	0.437635	44	0.35983	35	0.585179	60	0.404719	43	0.304804	31	1.0475	129	0.585738	59	0.0017658	-0.774212	down	--	--	--	K06841|0|oas:101123150|SEMA5A; semaphorin-5A	Axon guidance (ko04360)
ENSOARG00000014393	BACH1	2.3539	146	3.16556	205	2.43456	153	1.15146	74	3.27862	240	1.9977	109	1.24636	79	2.30715	146	1.37256	93	1.47418	100	1.46047	103	0.838721	59	1.0367	65	1.11564	75	0.895979	59	1.64638	113	0.538257	39	0.779208	53	1.71616	143	0.616478	42	2.7817e-05	-0.889087	down	--	--	Biological Process: G1/S transition of mitotic cell cycle (GO:0000082);; Biological Process: G2/M transition of mitotic cell cycle (GO:0000086);; Molecular Function: transcription factor activity, RNA polymerase II core promoter proximal region sequence-specific binding (GO:0000982);; Molecular Function: transcriptional repressor activity, RNA polymerase II transcription regulatory region sequenc…	K09042|0|oas:101117134|BACH1; transcription regulator protein BACH1	--
ENSOARG00000014398	ERN1	0.750576	49	0.482078	33	0.343317	23	0	0	0.322256	26	0.378739	22	0.297837	20	0.350754	23	0.258918	18	0.300422	21	0.33589	25	0.062875	6	0.183105	12	0.117261	9	0.098752	8	0.174002	13	0.050058	5	0.050582	4	0.26173	25	0	0	0.00993975	-1.24036	down	[T]	Signal transduction mechanisms	Biological Process: activation of MAPK activity (GO:0000187);; Biological Process: cellular glucose homeostasis (GO:0001678);; Molecular Function: endonuclease activity (GO:0004519);; Molecular Function: protein kinase activity (GO:0004672);; Cellular Component: endoplasmic reticulum membrane (GO:0005789);; Cellular Component: integral component of membrane (GO:0016021);; Cellular Component: orga…	K08852|0|oas:101102746|ERN1; serine/threonine-protein kinase/endoribonuclease IRE1	Autophagy - animal (ko04140);; Protein processing in endoplasmic reticulum (ko04141);; Apoptosis (ko04210);; Non-alcoholic fatty liver disease (ko04932);; Alzheimer disease (ko05010);; Parkinson disease (ko05012);; Amyotrophic lateral sclerosis (ko05014);; Huntington disease (ko05016);; Spinocerebellar ataxia (ko05017);; Pathways of neurodegeneration - multiple diseases (ko05022)
ENSOARG00000014448	SIK2	1.76975	92	3.7777	204	1.82644	96	1.13812	61	2.08103	128	2.17949	100	0.77801	42	2.18139	115	0.941773	53	1.19064	67	1.55358	92	1.05955	62	0.684207	36	1.3623	77	0.957973	53	2.043	118	0.444878	27	0.462331	26	2.24836	157	0.430094	25	0.042115	-0.599748	down	[T]	Signal transduction mechanisms	Biological Process: protein phosphorylation (GO:0006468);; Molecular Function: kinase activity (GO:0016301);; Molecular Function: purine ribonucleoside binding (GO:0032550);; Molecular Function: metal ion binding (GO:0046872);;	K16311|0|oas:101107630|SIK2; serine/threonine-protein kinase SIK2 isoform X1	Glucagon signaling pathway (ko04922)
ENSOARG00000014569	NA	1.87728	147	1.95863	160	1.18925	95	0.932891	76	1.52966	142	1.74684	121	0.742106	60	1.59872	128	0.7241	62	0.905634	78	1.3584	121	0.312112	28	0.370557	30	0.881113	75	0.638744	53	1.1726	102	0.256302	24	0.482335	41	0.960338	101	0.485611	42	0.0010041	-0.858004	down	--	--	--	K08333|0|oas:101111156|phosphoinositide 3-kinase regulatory subunit 4 isoform X1	Autophagy - other (ko04136);; Autophagy - animal (ko04140);; Apelin signaling pathway (ko04371);; Alzheimer disease (ko05010);; Amyotrophic lateral sclerosis (ko05014);; Huntington disease (ko05016);; Spinocerebellar ataxia (ko05017);; Pathways of neurodegeneration - multiple diseases (ko05022)
ENSOARG00000014572	CATSPER3	2.65597	70	1.56006	43	3.37235	91	4.41663	120	3.65641	114	3.27803	77	3.0541	83	2.51211	68	3.14102	90	3.01869	87	2.35793	71	4.19002	125	4.4635	119	5.26949	151	3.62544	101	3.37583	99	3.26989	100	6.21249	177	4.23198	150	6.15487	176	0.00572614	0.60585	up	--	--	--	K16891|0|bta:540820|CATSPER3; cation channel sperm-associated protein 3	--
ENSOARG00000014600	OPHN1	3.01469	160	2.46677	137	2.93831	158	2.33398	127	1.42619	90	3.97966	186	1.74798	95	1.51576	82	1.77307	102	1.77966	103	2.79748	169	1.33069	80	1.4101	76	1.06833	62	1.30421	73	1.61498	95	0.733068	45	0.94428	55	1.80753	129	0.983721	57	0.00139153	-0.624334	down	--	--	Cellular Component: cytoplasm (GO:0005737);; Cellular Component: cytoskeleton (GO:0005856);; Biological Process: endocytosis (GO:0006897);; Biological Process: cytoskeleton organization (GO:0007010);; Molecular Function: enzyme activator activity (GO:0008047);; Molecular Function: cytoskeletal protein binding (GO:0008092);; Molecular Function: lipid binding (GO:0008289);; Cellular Component: dend…	K20650|0|oas:101120140|OPHN1; oligophrenin-1 isoform X1	--
ENSOARG00000014624	PPP2R1B	8.89353	462	7.38913	401	4.87551	258	4.15864	223	4.50904	277	8.31164	381	2.85887	152	4.21774	224	2.47147	140	4.05821	230	5.50843	325	2.88041	169	1.82338	96	1.88332	107	3.40412	187	3.93408	227	1.87346	113	2.24907	127	3.15294	221	1.84819	105	0.000503748	-0.756471	down	--	--	Cellular Component: extracellular region (GO:0005576);; Biological Process: anatomical structure morphogenesis (GO:0009653);; Biological Process: regulation of phosphoprotein phosphatase activity (GO:0043666);; Biological Process: extrinsic apoptotic signaling pathway in absence of ligand (GO:0097192);; Cellular Component: membrane microdomain (GO:0098857);;	K03456|0|bom:102285183|PPP2R1B; protein phosphatase 2 scaffold subunit Abeta	mRNA surveillance pathway (ko03015);; Sphingolipid signaling pathway (ko04071);; Oocyte meiosis (ko04114);; PI3K-Akt signaling pathway (ko04151);; AMPK signaling pathway (ko04152);; Adrenergic signaling in cardiomyocytes (ko04261);; TGF-beta signaling pathway (ko04350);; Hippo signaling pathway (ko04390);; Tight junction (ko04530);; Dopaminergic synapse (ko04728);; Long-term depression (ko04730);…
ENSOARG00000014625	TMEM19	22.3377	774	12.4865	452	15.8538	558	9.65247	344	5.98953	246	23.5338	720	7.93524	282	3.93678	139	4.25895	161	9.39393	354	13.5517	534	6.19834	243	6.14548	216	3.27591	124	6.81908	249	6.39625	247	3.06751	124	5.77435	217	5.73027	267	6.1979	233	0.00852685	-0.74712	down	[S]	Function unknown	Cellular Component: intrinsic component of membrane (GO:0031224);;	--	--
ENSOARG00000014673	LOC101113508	39.9238	801	22.444	470	25.588	522	11.6902	242	9.49145	226	36.3347	644	15.7736	324	10.9708	225	8.63965	189	30.7335	671	26.1082	595	11.3504	258	12.2599	250	4.0414	89	14.87	315	12.2448	273	7.72522	180	11.1638	243	16.825	454	13.9492	304	0.0358405	-0.589283	down	[O]	Posttranslational modification, protein turnover, chaperones	Cellular Component: host cell cytoplasm part (GO:0033655);; Molecular Function: cation binding (GO:0043169);; Cellular Component: intracellular membrane-bounded organelle (GO:0043231);; Cellular Component: contractile fiber (GO:0043292);;	K07152|0|oas:101113508|protein SCO1 homolog, mitochondrial	--
ENSOARG00000014674	SCD	4.22904	237	8.29777	484	1.01947	58	2.97757	172	0.546166	37	3.98227	197	2.91089	167	1.09669	63	1.46765	89	2.01994	123	4.62182	294	0.309477	20	0.226446	13	1.08481	66	1.11732	66	2.26928	141	1.62693	106	0.531511	33	0.700902	53	0.941381	57	0.0299954	-0.986356	down	[I]	Lipid transport and metabolism	Biological Process: response to acid chemical (GO:0001101);; Biological Process: fatty acid biosynthetic process (GO:0006633);; Molecular Function: acyl-CoA desaturase activity (GO:0016215);; Cellular Component: intrinsic component of membrane (GO:0031224);; Cellular Component: intracellular membrane-bounded organelle (GO:0043231);; Molecular Function: transition metal ion binding (GO:0046914);;	K00507|0|oas:443185|SCD; acyl-CoA desaturase	Biosynthesis of unsaturated fatty acids (ko01040);; Fatty acid metabolism (ko01212);; PPAR signaling pathway (ko03320);; AMPK signaling pathway (ko04152)
ENSOARG00000014731	RIGI	0.420544	27	2.5976	168	1.42096	90	0.97779	63	0.978297	72	4.85372	266	1.06725	68	0.979583	62	0.64741	44	0.472304	32	0.41891	30	0.542007	38	1.13564	72	1.23645	84	0.77197	51	0.696951	48	0.383711	28	0.588352	40	0.668167	56	0.68624	47	0.0192524	-0.853125	down	[L]	Replication, recombination and repair	Cellular Component: ruffle (GO:0001726);; Molecular Function: DNA binding (GO:0003677);; Molecular Function: RNA binding (GO:0003723);; Molecular Function: protein binding (GO:0005515);; Cellular Component: cytoskeleton (GO:0005856);; Biological Process: transcription from RNA polymerase II promoter (GO:0006366);; Biological Process: cell migration (GO:0016477);; Molecular Function: nucleoside-tr…	K12646|0|oas:101107257|DDX58; probable ATP-dependent RNA helicase DDX58	NF-kappa B signaling pathway (ko04064);; RIG-I-like receptor signaling pathway (ko04622);; Cytosolic DNA-sensing pathway (ko04623);; Hepatitis C (ko05160);; Hepatitis B (ko05161);; Measles (ko05162);; Influenza A (ko05164);; Herpes simplex virus 1 infection (ko05168);; Epstein-Barr virus infection (ko05169);; Coronavirus disease - COVID-19 (ko05171)
ENSOARG00000014800	NA	0.8114	26	5.90292	196	13.6658	440	2.26104	74	2.9703	112	11.2666	315	3.38089	110	8.07542	261	3.30569	114	0.888255	31	1.19502	43	1.17902	43	6.49326	209	4.08674	141	3.26402	109	4.25247	150	1.71532	64	0.480474	17	1.48037	64	0.63041	22	0.0453647	-0.955768	down	--	--	--	--	--
ENSOARG00000014815	NA	3.61043	115	7.39786	245	3.37605	109	5.6443	184	6.83281	256	4.0666	114	1.14074	37	11.1922	361	6.29097	217	2.88949	100	4.28443	155	1.82856	66	2.06122	67	4.19838	145	2.6872	90	6.49564	229	0.901676	34	2.14588	74	4.11081	175	1.60302	56	0.024133	-0.744524	down	--	--	--	--	--
ENSOARG00000014875	NA	0.182434	8	0.380637	18	0.325614	15	0.285619	13	0.361716	19	0.398524	16	0.399131	18	0.27199	12	0.477499	23	0.241195	12	0.652164	32	0.429502	21	0.242967	11	0.389357	19	0.919205	42	0.534153	26	0.401531	20	0.593322	28	0.805474	47	0.313058	15	0.00663181	0.712292	up	--	--	Molecular Function: binding (GO:0005488);;	K06549|1.28706e-138|oas:101102085|sialic acid-binding Ig-like lectin 14 isoform X1	--
ENSOARG00000014941	E2F7	0.566873	35	0.460276	30	0.721078	46	0.37693	24	0.292601	22	0.303225	17	0.521573	33	0.094472	6	0.240915	17	0.296905	20	0.275932	20	0.379412	27	0.148404	10	0.161368	11	0.141828	10	0.298677	21	0.084238	7	0.268761	18	0.438573	37	0.101832	7	0.046668	-0.641287	down	--	--	Biological Process: G1/S transition of mitotic cell cycle (GO:0000082);; Biological Process: cytokinesis (GO:0000910);; Molecular Function: transcription regulatory region sequence-specific DNA binding (GO:0000976);; Molecular Function: RNA polymerase II transcription factor activity, sequence-specific DNA binding (GO:0000981);; Biological Process: angiogenesis (GO:0001525);; Biological Process: …	K09391|0|oas:101102051|E2F7; transcription factor E2F7	--
ENSOARG00000014961	NA	4.92456	191	3.43429	139	4.15109	164	2.17074	87	3.188	147	5.49719	188	1.46481	59	2.36644	94	1.60691	68	4.70058	198	3.23973	143	1.43976	63	1.84511	73	0.806567	34	2.91143	119	1.55597	67	0.950143	43	2.32808	98	2.48907	130	1.55952	66	0.00577354	-0.702832	down	--	--	Molecular Function: organic cyclic compound binding (GO:0097159);;	--	--
ENSOARG00000015055	KIF13B	1.6624	184	1.13856	131	0.886586	100	0.445801	51	0.666529	87	1.29664	127	0.466045	53	0.419838	48	0.467512	56	0.772964	93	0.683514	86	0.363999	46	0.242903	28	0.454233	55	0.677103	79	0.859243	106	0.342981	44	0.431249	52	0.367656	55	0.297437	36	0.0106603	-0.672558	down	--	--	--	K17914|0|bom:102265371|KIF13B; kinesin family member 13B	--
ENSOARG00000015087	LIN7C	20.6046	268	20.2724	275	14.6106	193	13.527	181	13.0077	200	21.3614	245	9.03307	121	13.8703	184	8.95855	127	14.0797	199	16.9857	251	8.3538	123	7.2421	96	6.86565	97	7.93301	109	8.77098	127	2.90483	44	6.00986	85	12.45	218	6.60576	93	0.000150632	-0.749001	down	--	--	--	K19931|9.53413e-126|umr:103659368|LIN7C; lin-7 homolog C, crumbs cell polarity complex component	--
ENSOARG00000015121	CMTM6	27.6844	241	15.2713	139	21.0419	186	9.63269	87	8.52401	88	25.7103	198	9.30203	83	11.1992	100	6.81628	65	12.302	117	17.4006	173	10.234	102	7.82573	70	4.68407	45	7.05678	65	8.94807	87	5.91523	60	7.07269	68	11.1041	130	9.24066	88	0.0127839	-0.601033	down	--	--	Cellular Component: intrinsic component of membrane (GO:0031224);; Cellular Component: extracellular region part (GO:0044421);;	--	--
ENSOARG00000015169	IFIT2	0.754944	23	0.837494	27	1.58824	50	0.988363	31	1.34189	49	1.29933	35	0.710419	23	1.61695	51	0.908919	31	0.412848	14	0.608182	22	0.206684	8	0.525005	17	0.910336	31	0.361141	12	0.854351	29	0.206877	8	0.120732	4	0.736423	31	0.266048	9	0.00155556	-1.03551	down	--	--	--	--	--
ENSOARG00000015270	TRIM56	0.451107	22	1.00074	50	0.794209	39	0.261714	13	0.499563	29	0.747922	32	0.196642	10	0.854745	42	0.361809	19	0.422123	22	0.344799	19	0	0	0.40171	20	0.346612	18	0.128362	7	0.46673	25	0.054337	4	0.161186	9	0.524011	34	0.180243	10	0.0143017	-1.0012	down	--	--	Biological Process: protein polyubiquitination (GO:0000209);; Biological Process: immune effector process (GO:0002252);; Molecular Function: RNA binding (GO:0003723);; Biological Process: defense response (GO:0006952);; Molecular Function: ubiquitin-like protein transferase activity (GO:0019787);; Biological Process: type I interferon production (GO:0032606);; Biological Process: response to cyto…	K12026|0|oas:101120134|TRIM56; E3 ubiquitin-protein ligase TRIM56	--
ENSOARG00000015346	UBXN2B	6.53374	133	5.57462	119	3.21047	67	2.04221	43	3.57999	87	3.62672	66	1.79466	38	5.00923	104	2.46388	55	2.68347	60	3.5611	83	0.917041	22	1.14524	24	1.38099	31	0.917405	20	2.76747	63	1.0439	25	1.25011	28	2.16657	60	1.05999	24	4.80868e-05	-1.08412	down	--	--	--	--	--
ENSOARG00000015404	MAP2K4	12.2095	302	10.899	282	8.77797	221	6.22305	159	6.04394	177	12.4532	272	7.90153	200	7.13129	180	3.91087	105	8.46125	228	8.31008	234	5.13968	144	5.38662	135	2.73275	74	5.58865	146	5.51647	152	2.77173	80	4.5634	123	7.08599	236	4.11618	111	0.00085698	-0.617172	down	[T]	Signal transduction mechanisms	--	K04430|0|oas:101115045|MAP2K4; dual specificity mitogen-activated protein kinase kinase 4 isoform X1	MAPK signaling pathway (ko04010);; ErbB signaling pathway (ko04012);; Toll-like receptor signaling pathway (ko04620);; Fc epsilon RI signaling pathway (ko04664);; TNF signaling pathway (ko04668);; GnRH signaling pathway (ko04912);; Relaxin signaling pathway (ko04926);; Growth hormone synthesis, secretion and action (ko04935);; Salmonella infection (ko05132);; Yersinia infection (ko05135);; Chagas…
ENSOARG00000015482	NEK7	10.5351	216	16.552	354	6.47896	135	4.89409	104	14.8944	361	10.332	187	3.52386	74	17.1076	357	7.40616	165	6.62459	148	8.99773	210	2.88395	67	3.46817	73	8.12047	181	3.22137	70	10.0191	228	1.5312	37	3.85968	86	7.87324	217	3.50203	78	0.00792119	-0.820043	down	[T]	Signal transduction mechanisms	Biological Process: mitotic cell cycle (GO:0000278);; Molecular Function: protein kinase activity (GO:0004672);; Cellular Component: spindle (GO:0005819);; Biological Process: cellular protein modification process (GO:0006464);; Biological Process: phosphate-containing compound metabolic process (GO:0006796);; Biological Process: telomere maintenance via telomerase (GO:0007004);; Biological Proce…	K20876|0|epz:103556373|NEK7; NIMA related kinase 7	NOD-like receptor signaling pathway (ko04621)
ENSOARG00000015487	ZBTB38	1.63774	130	2.42427	200	0.764477	62	0.888569	73	1.26311	118	0.970862	68	0.775965	63	1.37104	111	1.0426	90	0.936767	81	1.30026	117	0.259666	24	0.545677	44	0.952567	82	0.701095	59	1.01961	90	0.280172	26	0.544519	47	1.36844	146	0.516389	45	0.0177781	-0.622579	down	[R]	General function prediction only	Molecular Function: nucleotide binding (GO:0000166);; Cellular Component: extracellular space (GO:0005615);; Biological Process: DNA replication (GO:0006260);; Biological Process: transcription, DNA-templated (GO:0006351);; Biological Process: cellular response to stress (GO:0033554);; Molecular Function: cation binding (GO:0043169);; Cellular Component: intracellular membrane-bounded organelle (…	K10510|0|oas:101107245|ZBTB38; zinc finger and BTB domain-containing protein 38	--
ENSOARG00000015519	NEK1	1.9052	157	2.97132	255	0.884343	74	1.40947	119	2.79514	272	1.80664	131	1.34758	114	2.46244	206	2.20157	196	1.62983	146	1.6931	158	1.07676	100	0.811669	68	1.70878	153	0.851035	74	2.28415	209	0.736957	71	0.821512	73	1.72433	191	0.696705	62	0.0122774	-0.585291	down	[R]	General function prediction only	--	K08857|0|oas:101114757|NEK1; serine/threonine-protein kinase Nek1 isoform X1	--
ENSOARG00000015560	ZNF280C	0.872698	44	1.1887	63	1.2413	64	0.983655	51	1.4539	86	1.12661	49	0.696489	36	0.834021	43	0.91973	51	0.679622	37	0.744695	43	0.620833	35	0.715392	36	0.8614	47	0.49356	26	0.732325	41	0.445245	26	0.3866	21	0.608827	41	0.508381	28	0.000621049	-0.619588	down	--	--	--	--	--
ENSOARG00000015652	G3BP2	10.4861	370	24.1843	887	9.30031	334	10.081	365	15.9742	662	9.92769	309	6.67974	242	18.9421	676	10.4139	395	9.9014	382	11.2206	453	4.38316	177	4.68574	170	9.44367	358	5.39839	201	14.4733	562	1.99661	75	4.74519	182	12.558	596	3.43228	129	0.00691938	-0.759359	down	--	--	Molecular Function: RNA binding (GO:0003723);; Biological Process: small GTPase mediated signal transduction (GO:0007264);; Molecular Function: protein complex scaffold activity (GO:0032947);; Molecular Function: small molecule binding (GO:0036094);; Biological Process: cytoplasmic sequestering of transcription factor (GO:0042994);; Cellular Component: intracellular part (GO:0044424);; Biological…	--	--
ENSOARG00000015755	CDR2	0.269491	8	5.11424	155	0.694432	21	0.745016	23	11.9018	408	0.276657	8	0.411721	13	4.68388	138	1.79764	57	0.735707	24	1.52876	51	0.91327	30	0.357678	11	1.50776	48	0.304057	10	2.81871	91	0.217105	8	0.324574	11	2.03666	80	0.099047	4	0.0262441	-1.39502	down	--	--	Cellular Component: intracellular part (GO:0044424);;	--	--
ENSOARG00000015859	NA	14.8023	304	19.2618	413	7.36544	154	9.48844	201	11.2393	273	13.4612	244	5.62232	119	14.4025	301	6.43385	144	7.95474	178	10.1388	237	4.00931	93	4.5159	94	6.60846	148	4.35844	95	12.1408	277	2.62387	63	3.06573	69	8.72328	241	2.55159	57	0.00122891	-0.842551	down	--	--	Biological Process: ubiquitin-dependent protein catabolic process (GO:0006511);; Molecular Function: ubiquitin-like protein transferase activity (GO:0019787);; Cellular Component: cullin-RING ubiquitin ligase complex (GO:0031461);; Cellular Component: nuclear lumen (GO:0031981);; Biological Process: protein modification by small protein conjugation (GO:0032446);; Biological Process: protein oligo…	K15074|0|ssc:100519625|KCTD10; BTB/POZ domain-containing adapter for CUL3-mediated RhoA degradation protein 3 isoform X1	--
ENSOARG00000015901	PLEKHB2	10.451	153	14.4378	221	7.72905	115	7.58234	115	11.1171	193	8.75989	114	3.38404	51	14.5383	217	7.83387	125	7.82552	125	8.29532	138	3.10707	52	3.58298	54	5.00174	80	3.30077	51	10.9553	178	1.65361	29	2.65541	43	7.11783	140	2.36655	38	0.00106462	-0.912271	down	--	--	--	--	--
ENSOARG00000015972	ACBD5	2.61954	324	1.5126	196	1.74565	219	1.41407	180	1.11824	164	2.02623	221	1.18107	150	0.655837	83	0.611861	83	1.18714	160	1.61257	227	0.733722	103	0.709956	89	0.397173	54	0.857278	112	1.05814	146	0.403858	58	0.851874	114	0.952823	159	0.650703	88	0.0041613	-0.673896	down	[I]	Lipid transport and metabolism	Biological Process: autophagy (GO:0006914);; Cellular Component: intrinsic component of membrane (GO:0031224);; Cellular Component: nuclear lumen (GO:0031981);; Molecular Function: anion binding (GO:0043168);; Cellular Component: peroxisomal part (GO:0044439);; Biological Process: establishment of localization (GO:0051234);;	--	--
ENSOARG00000015985	AMMECR1L	3.45402	82	3.89704	97	2.14254	53	1.92006	48	2.00303	58	3.22979	69	1.7381	44	2.25908	56	1.21177	32	2.20968	58	2.73609	75	0.858815	25	1.21878	30	1.16067	31	1.39799	36	1.9018	51	0.483609	15	1.2501	33	2.69301	86	0.717588	19	0.00630384	-0.654561	down	[S]	Function unknown	--	--	--
ENSOARG00000016118	LOC101104306	1.43409	151	5.84433	641	0.854807	92	0.867481	94	2.45414	305	1.31387	122	0.460006	50	2.85613	306	2.21643	253	0.836447	96	1.09908	131	0.716579	85	0.500339	54	1.57535	180	0.755841	84	2.71294	317	0.35507	44	0.385585	44	1.45754	206	0.536389	62	0.029515	-0.857266	down	[P]	Inorganic ion transport and metabolism	--	K05850|0|oas:101104306|ATP2B4; LOW QUALITY PROTEIN: plasma membrane calcium-transporting ATPase 4	Calcium signaling pathway (ko04020);; cGMP-PKG signaling pathway (ko04022);; cAMP signaling pathway (ko04024);; Adrenergic signaling in cardiomyocytes (ko04261);; Aldosterone synthesis and secretion (ko04925);; Endocrine and other factor-regulated calcium reabsorption (ko04961);; Salivary secretion (ko04970);; Pancreatic secretion (ko04972);; Mineral absorption (ko04978)
ENSOARG00000016132	PRKAR2A	35.6258	1190	33.1418	1156	20.0071	679	12.85	442	13.0672	517	22.5464	666	9.87241	338	17.0753	581	12.2107	443	16.5308	601	20.4562	777	7.76822	294	6.40303	217	5.3115	193	9.0773	320	15.5983	580	4.71995	183	7.59546	275	16.5079	742	7.64009	277	0.000393188	-0.855001	down	[T]	Signal transduction mechanisms	Cellular Component: female germ cell nucleus (GO:0001674);; Cellular Component: extracellular region (GO:0005576);; Cellular Component: microtubule organizing center (GO:0005815);; Cellular Component: plasma membrane (GO:0005886);; Cellular Component: cell-substrate adherens junction (GO:0005924);; Biological Process: regulation of cell cycle process (GO:0010564);; Molecular Function: transferase…	K04739|0|oas:101118483|PRKAR2A; cAMP-dependent protein kinase type II-alpha regulatory subunit	Insulin signaling pathway (ko04910)
ENSOARG00000016152	MTMR10	1.51661	90	3.09399	191	1.40856	85	1.68545	103	2.48467	174	1.37052	72	1.0247	62	3.09192	186	1.78578	115	1.29996	84	1.73009	116	0.614885	41	0.760756	46	1.9166	123	0.556298	35	1.62943	107	0.546593	38	0.54086	35	2.63045	209	0.533619	35	0.0219914	-0.679027	down	--	--	--	K18085|0|chx:102182448|MTMR10; myotubularin related protein 10	--
ENSOARG00000016187	FNIP1	2.08654	155	1.85824	145	2.71145	205	1.52667	117	2.33446	206	1.86861	123	0.924552	71	1.36811	104	1.38665	112	1.2799	104	1.48036	125	0.435062	37	0.916058	69	1.18082	96	0.613393	49	1.33208	110	0.40195	35	0.552676	45	1.4572	146	0.733956	60	0.000117424	-0.853548	down	--	--	Biological Process: B cell apoptotic process (GO:0001783);; Biological Process: positive regulation of protein phosphorylation (GO:0001934);; Biological Process: transcription from RNA polymerase II promoter (GO:0006366);; Biological Process: protein complex assembly (GO:0006461);; Biological Process: B cell differentiation (GO:0030183);; Biological Process: TOR signaling (GO:0031929);; Biologica…	K20400|0|oas:101123298|FNIP1; folliculin-interacting protein 1 isoform X1	mTOR signaling pathway (ko04150)
ENSOARG00000016278	LOC101106554	3.53308	94	2.75417	76	2.14285	59	1.13132	31	1.61081	51	4.39909	104	1.56813	43	1.41288	39	0.783765	23	2.28967	67	1.57309	48	0.693664	21	0.945349	27	1.54651	45	1.59444	45	1.27712	38	0.301299	10	1.47307	43	0.642508	24	2.33314	67	0.0461004	-0.643251	down	--	--	--	K00742|0|chx:100861326|GCNT2; N-acetyllactosaminide beta-1,6-N-acetylglucosaminyl-transferase	Glycosphingolipid biosynthesis - lacto and neolacto series (ko00601)
ENSOARG00000016282	DGKQ	6.6304	521	6.81495	559	6.7577	539	9.64931	780	9.0561	841	7.63601	530	7.83683	630	6.83504	547	10.0286	855	9.47655	810	8.06037	719	15.5662	1380	11.0114	877	12.3139	1050	12.1259	1004	7.59714	663	11.6032	1057	12.7985	1087	14.9739	1581	9.68972	825	9.95183e-05	0.617484	up	--	--	Cellular Component: cytoplasm (GO:0005737);; Biological Process: transcription from RNA polymerase II promoter (GO:0006366);; Biological Process: phosphate-containing compound metabolic process (GO:0006796);; Biological Process: G-protein coupled receptor signaling pathway (GO:0007186);; Molecular Function: transcription factor binding (GO:0008134);; Cellular Component: membrane (GO:0016020);; Mo…	K00901|5.98237e-178|oas:101106172|DGKQ; diacylglycerol kinase theta	Glycerolipid metabolism (ko00561);; Glycerophospholipid metabolism (ko00564);; Phosphatidylinositol signaling system (ko04070);; Phospholipase D signaling pathway (ko04072);; Choline metabolism in cancer (ko05231)
ENSOARG00000016303	TNKS2	4.42556	339	6.13478	490	3.02215	235	2.27207	179	4.06154	368	3.82118	258	2.00411	157	3.42607	267	2.89542	241	2.51085	209	4.16346	362	1.49398	129	1.3152	102	2.06413	172	1.36784	111	4.29903	366	0.759419	68	1.31082	109	3.11303	320	1.47649	123	0.0103773	-0.633664	down	[D]	Cell cycle control, cell division, chromosome partitioning	Molecular Function: protein binding (GO:0005515);; Cellular Component: centrosome (GO:0005813);; Biological Process: protein ADP-ribosylation (GO:0006471);; Biological Process: telomere maintenance via telomere lengthening (GO:0010833);; Cellular Component: endomembrane system (GO:0012505);; Biological Process: telomere capping (GO:0016233);; Biological Process: protein ubiquitination (GO:0016567…	K10799|0|oas:101103938|TNKS2; poly [ADP-ribose] polymerase tankyrase-2	--
ENSOARG00000016317	FAM53C	6.41666	74	9.4016	113	5.30653	62	4.23902	51	6.25819	85	9.679	99	3.07295	37	3.71089	44	4.295	54	5.99353	75	5.24847	69	1.90136	25	2.78231	33	2.11305	27	3.11463	38	3.60735	46	1.68914	23	3.16837	40	7.08429	110	2.59167	33	0.00195097	-0.719487	down	--	--	--	--	--
ENSOARG00000016336	LYSMD3	4.19121	116	4.22669	123	2.54982	72	1.95827	56	2.98357	98	2.96686	73	1.62335	47	3.2886	93	1.99385	60	3.04268	92	3.21945	102	1.83089	58	1.7798	50	1.9799	60	1.36026	40	1.81009	56	0.609835	20	0.909366	28	2.23952	84	1.23493	38	0.0015608	-0.679373	down	--	--	Cellular Component: intrinsic component of membrane (GO:0031224);;	--	--
ENSOARG00000016354	FAM20B	5.70839	219	5.29026	212	2.72841	106	2.44664	97	2.33827	106	4.54363	154	2.73934	108	2.58621	101	2.54585	106	2.74413	115	3.09014	135	1.24606	54	1.34342	53	1.99089	83	1.35164	55	3.30043	141	0.951042	43	1.68084	70	2.84236	147	1.23098	52	0.000645509	-0.733576	down	--	--	Biological Process: protein targeting to mitochondrion (GO:0006626);; Biological Process: phosphate-containing compound metabolic process (GO:0006796);; Molecular Function: transferase activity, transferring phosphorus-containing groups (GO:0016772);; Cellular Component: intrinsic component of membrane (GO:0031224);; Cellular Component: nuclear lumen (GO:0031981);;	K20825|0|oas:101120593|FAM20B; glycosaminoglycan xylosylkinase isoform X1	--
ENSOARG00000016413	LOC101123619	5.36492	173	7.65992	258	6.16926	202	3.13365	104	4.64836	178	4.77391	136	2.03035	67	5.14708	169	3.15119	111	3.91288	137	3.35051	123	1.80519	66	2.42655	80	2.50902	88	2.69529	92	2.98984	107	1.06784	40	2.3325	82	4.13604	179	1.75763	62	7.57186e-05	-0.783921	down	--	--	Molecular Function: nucleic acid binding transcription factor activity (GO:0001071);; Molecular Function: DNA binding (GO:0003677);; Biological Process: transcription, DNA-templated (GO:0006351);; Molecular Function: cation binding (GO:0043169);;	K09045|0|oas:101123619|ATF7; cyclic AMP-dependent transcription factor ATF-7 isoform X1	--
ENSOARG00000016438	NA	14.1496	624	14.3153	659	10.8221	485	11.7515	534	15.0587	786	11.7319	457	14.1336	638	8.59088	386	14.7302	706	16.5617	795	12.4504	624	24.5543	1223	19.289	863	14.8071	710	18.673	869	15.2299	747	15.0448	770	20.5971	983	35.0114	2076	15.3526	734	0.000144762	0.618455	up	--	--	--	K10883|5.67409e-109|oas:101111068|EME2; probable crossover junction endonuclease EME2	Fanconi anemia pathway (ko03460)
ENSOARG00000016500	NA	37.8596	830	27.0824	620	24.6603	549	18.6692	421	14.8108	385	33.8887	656	13.5009	303	14.513	324	9.76824	233	22.2481	531	22.2663	555	12.3677	307	12.7275	283	7.6277	182	13.3066	308	17.9459	438	9.50968	242	10.9996	261	14.4803	427	11.9474	284	0.00275797	-0.591875	down	[J]	Translation, ribosomal structure and biogenesis	Biological Process: nuclear-transcribed mRNA catabolic process (GO:0000956);; Molecular Function: translation release factor activity (GO:0003747);; Cellular Component: cytoplasm (GO:0005737);; Biological Process: translational termination (GO:0006415);; Biological Process: protein alkylation (GO:0008213);; Molecular Function: ribonucleoprotein complex binding (GO:0043021);; Cellular Component: i…	K03265|1.16455e-128|srx:107742375|eukaryotic peptide chain release factor subunit 1-like	mRNA surveillance pathway (ko03015)
ENSOARG00000016570	IL13RA1	12.4244	706	7.94719	472	9.02736	521	4.88056	286	4.16166	280	10.5537	530	4.87526	284	4.88942	283	2.26222	140	6.53511	404	9.69341	626	3.40607	219	3.61024	208	2.18444	135	3.43581	206	4.43736	280	2.40975	159	2.5766	159	4.19748	321	2.49768	154	0.00412	-0.723434	down	--	--	Molecular Function: transmembrane signaling receptor activity (GO:0004888);; Biological Process: cell surface receptor signaling pathway (GO:0007166);; Cellular Component: intrinsic component of membrane (GO:0031224);;	K05076|0|chx:102171312|IL13RA1; interleukin 13 receptor subunit alpha 1	Cytokine-cytokine receptor interaction (ko04060);; JAK-STAT signaling pathway (ko04630);; Pathways in cancer (ko05200)
ENSOARG00000016627	NA	0.835239	33	1.62961	67	1.90876	77	1.74887	71	0.993352	47	1.50699	53	0.91322	37	0.806132	33	2.05264	88	1.97314	85	1.01794	46	1.40648	63	2.42923	97	2.25062	96	2.15817	90	1.80068	79	3.08312	141	2.65484	113	3.14578	166	2.28234	98	0.00233454	0.744934	up	[PQ]	Inorganic ion transport and metabolism;; Secondary metabolites biosynthesis, transport and catabolism	Molecular Function: nucleotide binding (GO:0000166);; Molecular Function: catalytic activity (GO:0003824);; Biological Process: apoptotic process (GO:0006915);; Biological Process: cellular homeostasis (GO:0019725);; Cellular Component: organelle inner membrane (GO:0019866);; Molecular Function: cation binding (GO:0043169);; Cellular Component: intracellular membrane-bounded organelle (GO:0043231…	K22747|1.45959e-114|eai:106848272|AIFM3; apoptosis inducing factor, mitochondria associated 3	--
ENSOARG00000016637	DCP1A	2.03212	81	1.78211	74	1.22562	50	0.712005	29	0.717223	34	1.18644	42	0.640403	26	0.723216	30	0.561291	25	0.631176	28	1.13181	51	0.276716	13	0.657784	27	0.531423	23	0.688094	29	0.779907	35	0.231151	11	0.522184	23	0.686474	37	0.358415	16	0.0121954	-0.691284	down	--	--	--	K12610|0|oas:101106973|DCP1A; mRNA-decapping enzyme 1A	RNA degradation (ko03018)
ENSOARG00000016642	ITGB7	3.73844	196	3.11784	171	3.5695	190	2.8832	156	1.49098	93	2.1897	102	3.77084	203	4.35851	233	4.88861	278	6.23717	356	3.07044	183	9.99266	592	4.09096	218	5.28751	301	9.03166	499	5.05434	295	5.79969	353	2.51381	143	4.5203	319	3.58674	204	0.0174564	0.64358	up	[R]	General function prediction only	Biological Process: cell morphogenesis involved in differentiation (GO:0000904);; Biological Process: ameboidal-type cell migration (GO:0001667);; Molecular Function: protein binding (GO:0005515);; Cellular Component: extracellular region (GO:0005576);; Biological Process: cell surface receptor signaling pathway (GO:0007166);; Cellular Component: integrin complex (GO:0008305);; Biological Process…	K06590|0|oas:101109956|ITGB7; integrin beta-7 isoform X1	PI3K-Akt signaling pathway (ko04151);; Focal adhesion (ko04510);; ECM-receptor interaction (ko04512);; Cell adhesion molecules (ko04514);; Intestinal immune network for IgA production (ko04672);; Regulation of actin cytoskeleton (ko04810);; Human papillomavirus infection (ko05165);; Transcriptional misregulation in cancer (ko05202);; Hypertrophic cardiomyopathy (ko05410);; Arrhythmogenic right ve…
ENSOARG00000016655	NA	0.583424	17	0.454464	14	0.515582	15	0.424197	13	0.269606	10	0.570614	15	0.592642	18	0.107243	4	0.554063	18	0.879414	28	0.249359	9	0.221274	8	1.31129	38	0.676717	21	0.966489	29	0.749789	24	1.04568	35	0.63581	20	1.75754	68	0.899695	28	0.0160073	0.843005	up	[PQ]	Inorganic ion transport and metabolism;; Secondary metabolites biosynthesis, transport and catabolism	Molecular Function: nucleotide binding (GO:0000166);; Molecular Function: catalytic activity (GO:0003824);; Biological Process: apoptotic process (GO:0006915);; Biological Process: cellular homeostasis (GO:0019725);; Cellular Component: organelle inner membrane (GO:0019866);; Molecular Function: cation binding (GO:0043169);; Cellular Component: intracellular membrane-bounded organelle (GO:0043231…	K22747|0|chx:108637844|apoptosis-inducing factor 3-like	--
ENSOARG00000016672	ATXN7L3B	22.1722	141	21.3595	142	14.9552	97	12.1982	80	11.8763	90	24.0385	135	9.8405	65	17.2731	112	7.78396	54	17.5049	122	12.8175	93	6.90773	50	10.2905	67	6.74036	47	11.1498	75	11.1139	79	6.43102	48	6.26168	44	13.3935	115	8.78857	61	0.000436082	-0.652643	down	--	--	Cellular Component: intrinsic component of membrane (GO:0031224);;	--	--
ENSOARG00000016736	DUSP19	5.03994	76	9.78344	154	5.14168	79	5.70688	89	5.76408	103	4.27494	57	3.73286	58	5.21846	81	4.81647	79	3.98594	66	4.10979	71	3.27189	56	3.0392	47	4.40403	73	1.34849	22	6.4141	108	1.42567	25	1.62567	27	3.52945	72	1.73007	29	0.00372426	-0.708582	down	--	--	--	K14165|1.14522e-147|chx:102189441|DUSP19; dual specificity phosphatase 19	--
ENSOARG00000016741	HYCC2	3.9263	152	2.11513	85	2.28882	90	1.58964	63	0.834159	38	3.97091	135	1.62755	65	1.75355	69	0.933785	40	2.29609	97	2.85716	125	1.69775	74	1.16862	46	0.883053	37	1.39776	57	1.34918	58	0.655306	30	0.559955	24	1.35908	71	0.877385	37	0.020545	-0.641745	down	--	--	Cellular Component: cell part (GO:0044464);;	K21844|0|oas:101106405|FAM126B; protein FAM126B isoform X1	--
ENSOARG00000016751	NCKAP1	29.8316	2203	26.2831	2028	18.7719	1409	16.0518	1220	15.0827	1319	26.3834	1721	12.2928	930	17.1813	1293	12.0552	967	14.0523	1130	21.3988	1796	11.2076	936	9.53518	715	10.8079	868	8.49597	662	17.4674	1434	7.35283	631	8.68656	695	13.1651	1308	9.06041	726	0.000586617	-0.589058	down	--	--	Cellular Component: extracellular region (GO:0005576);; Cellular Component: cell-substrate adherens junction (GO:0005924);; Biological Process: Ras protein signal transduction (GO:0007265);; Biological Process: regulation of lamellipodium assembly (GO:0010591);; Molecular Function: Rho GTPase binding (GO:0017048);; Biological Process: regulation of Arp2/3 complex-mediated actin nucleation (GO:003…	K05750|0|bom:102270185|NCKAP1; NCK associated protein 1	Regulation of actin cytoskeleton (ko04810);; Salmonella infection (ko05132)
ENSOARG00000016784	KRT35	51.4404	1541	33.3859	1045	45.3629	1380	22.3711	690	25.5915	907	66.7532	1766	27.9604	858	13.2274	404	23.8795	777	15.3988	502	18.2625	622	44.5837	1509	44.7693	1361	71.5997	2331	20.8973	660	27.6633	921	71.402	2482	22.7443	738	87.9467	3543	40.5714	1318	0.0429903	0.609398	up	--	--	Cellular Component: extracellular region part (GO:0044421);; Cellular Component: intermediate filament cytoskeleton (GO:0045111);;	K07604|0|oas:100141296|KRT35; keratin, type I cuticular Ha5	Estrogen signaling pathway (ko04915);; Staphylococcus aureus infection (ko05150)
ENSOARG00000016814	TXNRD1	5.27017	188	9.10342	338	3.72274	135	4.25605	156	9.24849	389	6.94811	218	4.98234	182	7.93915	288	5.77391	223	4.40641	171	4.63604	188	2.51941	102	2.36038	85	4.50792	174	3.15165	118	5.80461	230	1.35152	56	3.93712	152	5.86317	282	2.06072	80	0.00185497	-0.70628	down	[C]	Energy production and conversion	Molecular Function: nucleotide binding (GO:0000166);; Biological Process: formation of primary germ layer (GO:0001704);; Cellular Component: extracellular region (GO:0005576);; Cellular Component: cytoplasm (GO:0005737);; Molecular Function: disulfide oxidoreductase activity (GO:0015036);; Molecular Function: oxidoreductase activity, acting on NAD(P)H (GO:0016651);; Biological Process: cellular h…	K22182|0|bom:102266756|TXNRD1; thioredoxin reductase 1	Selenocompound metabolism (ko00450);; Pathways in cancer (ko05200);; Hepatocellular carcinoma (ko05225)
ENSOARG00000016844	GBE1	12.3714	573	12.3591	598	12.7994	602	7.40543	353	8.53279	468	12.563	514	5.92122	281	8.20576	387	4.72736	238	6.74454	340	10.6185	559	8.36366	438	6.80092	320	3.42302	173	2.65622	130	6.62643	341	4.49831	242	3.84286	193	6.54673	408	3.41913	172	0.00555473	-0.593163	down	[G]	Carbohydrate transport and metabolism	Cellular Component: extracellular region (GO:0005576);; Biological Process: glycogen metabolic process (GO:0005977);; Molecular Function: transferase activity, transferring hexosyl groups (GO:0016758);; Molecular Function: hydrolase activity, acting on glycosyl bonds (GO:0016798);; Molecular Function: ion binding (GO:0043167);;	K00700|0|oas:101120124|GBE1; 1,4-alpha-glucan-branching enzyme	Starch and sucrose metabolism (ko00500)
ENSOARG00000016853	KRT3	0.51935	31	3.96007	241	0.769756	46	13.8376	828	0.31914	22	3.8116	196	0.201753	12	0	0	0.115627	8	0.704415	45	1.03932	69	0.089405	6	0.545839	33	0.149173	10	0.929152	57	0.309703	20	0.655246	45	0.373498	24	1.08907	86	0.13009	9	0.00998815	-2.0968	down	--	--	Cellular Component: extracellular region (GO:0005576);; Cellular Component: intermediate filament (GO:0005882);; Biological Process: cytoskeleton organization (GO:0007010);;	K07605|0|oas:101111010|KRT3; keratin, type II cytoskeletal 3	--
ENSOARG00000016855	SLC23A2	0.921142	42	1.58748	75	0.669533	31	0.426818	20	0.948564	51	0.599329	24	0.361464	17	1.05415	49	0.672479	33	0.370336	19	0.630525	33	0.368618	19	0.180696	9	0.466265	23	0.152913	8	0.662722	34	0.130156	7	0.249175	13	0.481277	30	0.37417	19	0.00305061	-0.929619	down	[F]	Nucleotide transport and metabolism	Molecular Function: organic acid:sodium symporter activity (GO:0005343);; Molecular Function: monosaccharide transmembrane transporter activity (GO:0015145);; Biological Process: L-ascorbic acid transport (GO:0015882);; Cellular Component: basolateral plasma membrane (GO:0016323);; Cellular Component: intrinsic component of membrane (GO:0031224);; Cellular Component: intracellular part (GO:004442…	--	--
ENSOARG00000016857	FNBP1L	3.03462	120	1.47735	56	1.47742	55	1.31892	50	1.19456	51	1.72378	60	0.57034	21	0.902588	34	0.935377	41	1.62542	70	1.28886	58	0.644963	27	0.580376	24	0.488019	21	1.1786	45	1.11323	45	0.300261	13	1.07302	46	0.645631	35	0.673061	27	0.00942354	-0.718869	down	--	--	Cellular Component: extracellular region (GO:0005576);; Biological Process: receptor-mediated endocytosis (GO:0006898);; Biological Process: organelle organization (GO:0006996);; Biological Process: plasma membrane organization (GO:0007009);; Biological Process: actin filament-based movement (GO:0030048);; Biological Process: positive regulation of cell projection organization (GO:0031346);; Biol…	K20121|0|bom:102264664|FNBP1L; formin binding protein 1 like	--
ENSOARG00000016961	ANKRD50	1.44761	151	2.4373	265	1.46066	154	1.79654	192	1.23768	153	1.09138	101	1.24725	133	1.79059	190	1.4577	165	1.05028	119	1.75733	208	0.934448	110	0.553923	59	0.803825	91	0.651314	72	1.60432	186	0.488226	59	0.454751	52	1.44267	202	0.475338	54	0.00342194	-0.662802	down	[D]	Cell cycle control, cell division, chromosome partitioning	Biological Process: endosomal transport (GO:0016197);; Cellular Component: cell part (GO:0044464);;	K21440|0|oas:101123497|ANKRD50; ankyrin repeat domain-containing protein 50	--
ENSOARG00000016977	NA	1.18396	13	1.21158	14	1.73121	19	1.07431	12	2.32161	30	3.32506	32	3.16507	35	2.01075	22	1.73272	20	2.08784	25	1.58224	20	2.959	36	2.91974	32	2.50241	29	2.59072	30	1.91322	23	3.09045	39	2.38098	28	8.76532	126	2.38754	28	0.018875	0.705611	up	--	--	--	K02865|1.8963e-91|rro:104682857|RPL10A; 60S ribosomal protein L10a	Ribosome (ko03010);; Coronavirus disease - COVID-19 (ko05171)
ENSOARG00000017018	RBSN	4.40303	237	4.88033	274	2.18694	120	1.75249	97	2.42696	154	3.56537	169	2.017	111	3.02529	166	1.54708	91	2.05052	120	2.81111	172	1.02614	63	0.842528	46	1.87667	110	1.64997	94	2.82665	169	0.600834	38	1.68004	98	2.47843	179	1.56049	91	0.0149521	-0.592366	down	--	--	Cellular Component: extracellular region (GO:0005576);; Cellular Component: cytoplasm (GO:0005737);; Biological Process: vesicle-mediated transport (GO:0016192);; Molecular Function: cation binding (GO:0043169);; Cellular Component: membrane-bounded organelle (GO:0043227);;	K12481|0|oas:101108345|RBSN; rabenosyn-5	Endocytosis (ko04144)
ENSOARG00000017043	ARMC1	12.3174	239	13.2973	270	11.3244	224	8.79065	176	10.9171	251	12.0569	207	9.15841	182	12.68	251	8.49067	179	7.86424	166	10.1065	223	5.86045	129	6.11747	121	6.35055	134	4.03743	83	10.1525	219	3.6235	82	4.44816	94	10.011	262	5.48072	116	7.65112e-05	-0.617141	down	--	--	--	K17306|0|oas:101119911|ARMC1; armadillo repeat-containing protein 1 isoform X1	--
ENSOARG00000017079	CNEP1R1	9.19827	76	10.4654	91	11.572	98	8.86698	76	9.43558	93	6.89705	51	6.91883	59	12.5593	106	5.19318	47	8.41042	76	9.974	94	5.7974	55	4.31689	37	5.57536	51	5.21707	46	7.33661	68	3.5573	35	4.80707	43	5.75342	64	3.77003	34	0.00100655	-0.58714	down	--	--	Biological Process: mitotic cell cycle (GO:0000278);; Molecular Function: binding (GO:0005488);; Cellular Component: nuclear envelope (GO:0005635);; Biological Process: protein dephosphorylation (GO:0006470);; Cellular Component: protein serine/threonine phosphatase complex (GO:0008287);; Biological Process: regulation of triglyceride biosynthetic process (GO:0010866);; Cellular Component: intrin…	--	--
ENSOARG00000017097	PPTC7	2.58473	82	3.26948	108	1.62444	52	1.02665	34	2.78746	104	2.42205	68	1.57554	51	2.68607	86	0.862528	30	1.48218	51	1.70171	61	0.469605	17	1.03129	33	0.962556	33	0.707862	24	1.35939	48	0.419068	16	0.769801	27	2.4771	105	0.480966	17	0.00156301	-0.909178	down	--	--	--	K17508|0|mmu:320717|Pptc7, 9130017A15Rik, AA672638, AI848390, TA-PP2C; PTC7 protein phosphatase homolog	--
ENSOARG00000017124	NOXO1	3.04612	83	4.02776	114	2.61258	72	1.96681	55	2.0736	67	2.13172	51	2.82958	79	6.2838	173	3.22836	95	7.49568	220	3.29906	101	12.9735	395	3.70793	102	3.46129	102	11.7021	333	3.50021	105	6.55958	206	7.39987	216	3.55498	129	2.93371	86	0.0130378	0.839642	up	--	--	Molecular Function: protein binding (GO:0005515);; Molecular Function: phospholipid binding (GO:0005543);; Cellular Component: integral component of plasma membrane (GO:0005887);; Molecular Function: enzyme activator activity (GO:0008047);; Biological Process: cellular component disassembly (GO:0022411);; Biological Process: positive regulation of molecular function (GO:0044093);;	K17934|0|oas:101112873|NOXO1; NADPH oxidase organizer 1 isoform X2	--
ENSOARG00000017157	LBR	3.97782	170	4.19712	188	2.32416	101	2.90047	128	3.515	178	2.81471	107	2.22616	98	3.59121	157	2.79768	130	1.78854	84	3.4045	166	1.8982	92	1.97242	86	2.30377	107	1.24674	57	2.67987	128	0.891658	45	1.06557	50	2.01589	116	0.738239	35	0.00247368	-0.657381	down	[O]	Posttranslational modification, protein turnover, chaperones	Molecular Function: RNA binding (GO:0003723);; Cellular Component: nuclear envelope (GO:0005635);; Cellular Component: integral component of membrane (GO:0016021);; Molecular Function: oxidoreductase activity, acting on the CH-CH group of donors (GO:0016627);; Molecular Function: protein domain specific binding (GO:0019904);; Biological Process: single-organism metabolic process (GO:0044710);;	K19532|0|oas:101110348|LBR; lamin-B receptor	Steroid biosynthesis (ko00100)
ENSOARG00000017236	PUM2	9.28586	649	9.11253	665	6.96176	494	3.8459	277	6.1849	512	9.31059	575	4.52468	324	6.26168	446	4.76505	362	5.25221	400	6.70366	533	3.1737	251	3.90973	278	3.38673	258	3.42362	253	5.44203	423	1.82756	149	3.29011	249	5.35072	503	3.35891	255	0.000247122	-0.627623	down	--	--	Biological Process: positive regulation of immune effector process (GO:0002699);; Molecular Function: mRNA binding (GO:0003729);; Cellular Component: nuclear envelope (GO:0005635);; Biological Process: ribonucleoprotein complex assembly (GO:0022618);; Cellular Component: cytoplasmic ribonucleoprotein granule (GO:0036464);; Biological Process: positive regulation of posttranscriptional gene silenc…	K17943|0|oas:101103795|PUM2; pumilio homolog 2 isoform X1	Spinocerebellar ataxia (ko05017)
ENSOARG00000017292	CDS2	8.77823	257	21.655	661	8.36109	249	8.61181	260	11.0507	383	11.1726	289	5.03486	151	15.8808	473	9.03793	287	6.46812	206	8.71125	290	4.38319	145	3.88396	116	8.17829	260	4.16219	129	13.6635	444	2.96128	101	4.26593	135	8.17885	322	4.36557	139	0.00733821	-0.683847	down	[R]	General function prediction only	--	K00981|0|oas:101114631|CDS2; phosphatidate cytidylyltransferase 2	Glycerophospholipid metabolism (ko00564);; Phosphatidylinositol signaling system (ko04070)
ENSOARG00000017370	TCP11L2	1.81869	64	3.72956	136	1.0489	38	1.61449	58	4.16481	172	1.93952	60	1.07692	39	4.3174	154	2.41746	92	1.55078	59	1.89866	76	0.566236	23	0.749242	27	2.25437	86	0.636779	24	2.60405	101	0.304096	13	1.01551	39	2.397	113	0.788236	30	0.0232122	-0.7988	down	--	--	--	--	--
ENSOARG00000017377	GNAI1	24.6783	573	18.1523	441	21.9135	517	14.6532	351	10.3383	285	32.1798	660	17.0576	406	7.46375	177	6.68216	169	19.5992	496	19.0396	503	10.5123	276	10.7961	255	5.98844	152	11.5866	284	8.91066	230	6.46537	175	10.4836	264	14.0965	441	8.47334	214	0.00953477	-0.594749	down	--	--	--	K04630|0|vvp:112925393|GNAI1; guanine nucleotide-binding protein G(i) subunit alpha-1 isoform X1	Rap1 signaling pathway (ko04015);; cGMP-PKG signaling pathway (ko04022);; cAMP signaling pathway (ko04024);; Chemokine signaling pathway (ko04062);; Sphingolipid signaling pathway (ko04071);; Adrenergic signaling in cardiomyocytes (ko04261);; Axon guidance (ko04360);; Apelin signaling pathway (ko04371);; Gap junction (ko04540);; Platelet activation (ko04611);; Leukocyte transendothelial migration…
ENSOARG00000017397	RHOBTB3	7.58119	306	7.57419	319	3.25016	133	3.86583	161	6.67685	318	5.91956	211	3.08405	128	5.88269	242	5.09225	223	2.40928	106	4.51015	207	1.39883	64	2.20669	91	3.81752	167	2.11442	90	5.93525	266	0.631344	30	2.78198	122	4.2436	230	4.41627	193	0.0374864	-0.597365	down	--	--	Cellular Component: extracellular region (GO:0005576);; Cellular Component: cytoplasm (GO:0005737);; Biological Process: vesicle-mediated transport (GO:0016192);; Molecular Function: Ras GTPase binding (GO:0017016);; Molecular Function: nucleoside-triphosphatase activity (GO:0017111);; Cellular Component: intrinsic component of membrane (GO:0031224);; Molecular Function: purine ribonucleoside bin…	K07869|0|oas:101123556|RHOBTB3; rho-related BTB domain-containing protein 3 isoform X2	--
ENSOARG00000017398	NA	3.08099	57	0.467322	9	2.31482	43	3.0793	58	1.97521	43	1.15118	19	1.96858	37	0.189715	4	0.269394	6	2.50926	50	1.75227	37	0.455485	10	2.97671	55	0.986341	20	20.9692	403	4.85266	99	1.64265	35	7.50122	148	1.46028	36	0.211819	5	0.0172402	1.44761	up	--	--	--	--	--
ENSOARG00000017517	SERINC5	8.59091	396	7.23801	349	5.77168	270	3.02721	144	2.93713	161	7.78381	317	2.92612	138	2.65692	125	2.38506	120	4.68272	235	5.43356	285	1.70994	89	2.28983	107	1.98126	100	2.97128	145	4.34045	223	1.52728	82	2.72348	136	3.01001	187	2.48652	125	0.00822608	-0.640663	down	--	--	--	K24177|0|oas:101109361|SERINC5; serine incorporator 5	--
ENSOARG00000017531	PTBP2	3.2187	122	14.6798	579	3.827	147	6.76294	263	14.0225	627	4.87303	163	3.12263	121	11.8621	457	6.39811	263	4.6517	192	5.33955	230	2.677	115	4.81536	185	8.86391	364	2.05936	83	7.35651	309	1.46188	65	2.87443	118	6.66088	339	2.61734	108	0.0484842	-0.657713	down	--	--	Biological Process: spliceosomal complex assembly (GO:0000245);; Biological Process: metencephalon development (GO:0022037);; Cellular Component: intracellular ribonucleoprotein complex (GO:0030529);; Molecular Function: small molecule binding (GO:0036094);; Cellular Component: somatodendritic compartment (GO:0036477);; Biological Process: regulation of cell proliferation (GO:0042127);; Cellular …	K14948|0|cdk:105085132|PTBP2; polypyrimidine tract-binding protein 2 isoform X1	--
ENSOARG00000017540	DIP2B	1.37472	140	1.19207	126	1.16021	120	0.586934	62	0.42685	52	1.31938	118	0.473675	50	0.381228	40	0.303306	34	0.457529	51	0.836126	97	0.377946	44	0.27605	29	0.193276	22	0.425837	46	0.514496	58	0.286443	34	0.345487	38	0.64133	88	0.381495	42	0.00959595	-0.727836	down	[Q]	Secondary metabolites biosynthesis, transport and catabolism	Cellular Component: extracellular region (GO:0005576);; Cellular Component: intracellular membrane-bounded organelle (GO:0043231);;	--	--
ENSOARG00000017549	DPYD	7.35766	615	20.9735	1831	3.48577	296	10.159	874	15.3138	1515	8.86326	655	4.95645	425	14.9156	1270	6.75367	613	2.67536	244	11.9152	1132	2.95408	279	3.1376	266	8.67817	788	1.53559	136	6.75537	628	4.00465	389	5.27975	478	6.51667	733	3.72965	338	0.0293436	-0.735617	down	[ER]	Amino acid transport and metabolism;; General function prediction only	Biological Process: purine nucleobase metabolic process (GO:0006144);; Biological Process: pyrimidine nucleobase catabolic process (GO:0006208);; Biological Process: cellular amino acid biosynthetic process (GO:0008652);; Molecular Function: oxidoreductase activity, acting on the CH-CH group of donors, NAD or NADP as acceptor (GO:0016628);; Molecular Function: ribonucleotide binding (GO:0032553);…	K00207|0|oas:101109311|DPYD; dihydropyrimidine dehydrogenase [NADP(+)] isoform X2	Pyrimidine metabolism (ko00240);; beta-Alanine metabolism (ko00410);; Pantothenate and CoA biosynthesis (ko00770);; Drug metabolism - other enzymes (ko00983)
ENSOARG00000017647	NA	11.9263	43	10.3623	39	9.68171	35	10.2775	38	7.60305	32	16.1432	51	6.62315	24	8.30522	30	4.3994	17	8.16482	32	9.37406	38	3.99048	16	5.16861	19	3.30604	13	4.55199	17	8.26148	33	3.51139	15	4.39156	17	6.34739	31	3.31788	13	0.00152165	-0.734408	down	--	--	Cellular Component: extracellular region (GO:0005576);; Biological Process: protein localization (GO:0008104);; Molecular Function: nucleoside-triphosphatase activity (GO:0017111);; Molecular Function: purine ribonucleoside binding (GO:0032550);; Biological Process: intracellular signal transduction (GO:0035556);; Cellular Component: Golgi apparatus part (GO:0044431);; Biological Process: glycero…	--	--
ENSOARG00000017754	PYCR1	4.94981	110	3.9522	91	4.81372	108	5.48204	125	4.1866	110	5.79628	113	3.55523	81	3.72955	84	5.46526	131	4.20845	101	5.18117	130	24.0762	600	3.42345	77	2.83353	68	4.45104	104	3.31415	82	7.61703	195	5.29025	127	8.4647	251	3.27738	79	0.0392823	0.660517	up	[E]	Amino acid transport and metabolism	Molecular Function: protein binding (GO:0005515);; Biological Process: proline biosynthetic process (GO:0006561);; Molecular Function: oxidoreductase activity, acting on the CH-NH group of donors, NAD or NADP as acceptor (GO:0016646);; Biological Process: cell death in response to hydrogen peroxide (GO:0036474);; Biological Process: regulation of membrane potential (GO:0042391);; Cellular Compone…	K00286|0|oas:101113161|PYCR1; pyrroline-5-carboxylate reductase 1, mitochondrial	Arginine and proline metabolism (ko00330);; Biosynthesis of amino acids (ko01230)
ENSOARG00000017777	RBL2	6.95759	521	9.65033	754	5.23161	398	3.72078	287	7.38156	654	7.27338	481	3.66841	281	6.3608	485	5.09872	415	4.57838	373	6.10183	519	2.75403	233	2.89282	220	4.31315	351	3.20754	253	5.96643	496	1.55811	136	2.78604	226	5.14344	518	2.33726	190	0.00162716	-0.62186	down	--	--	Cellular Component: extracellular region (GO:0005576);; Biological Process: transcription from RNA polymerase II promoter (GO:0006366);; Biological Process: cell cycle (GO:0007049);; Biological Process: regulation of lipid metabolic process (GO:0019216);; Cellular Component: nuclear lumen (GO:0031981);; Cellular Component: protein complex (GO:0043234);;	K16332|0|oas:101114800|RBL2; retinoblastoma-like protein 2 isoform X1	FoxO signaling pathway (ko04068);; Cell cycle (ko04110);; PI3K-Akt signaling pathway (ko04151);; Cellular senescence (ko04218);; Human papillomavirus infection (ko05165);; Viral carcinogenesis (ko05203)
ENSOARG00000017795	TMEM263	3.07021	24	7.63717	61	3.54775	28	5.00296	40	6.29168	57	2.92039	20	2.16423	17	5.05769	40	4.2034	35	2.71928	23	3.35349	29	1.22109	11	2.43245	19	2.54216	21	1.38635	12	5.31114	45	0.693746	7	1.2997	11	4.44625	46	1.47337	13	0.014274	-0.760486	down	--	--	Cellular Component: intrinsic component of membrane (GO:0031224);;	--	--
ENSOARG00000017822	NA	2.81813	62	3.19989	74	2.65113	59	3.75156	85	4.24711	111	2.67034	52	3.03827	69	3.60461	81	4.30684	103	6.09576	146	3.81318	95	10.6427	264	4.33226	97	5.31299	127	6.50036	151	3.57847	88	8.09858	206	6.91257	164	4.75255	140	5.08774	121	0.000775998	0.810323	up	[R]	General function prediction only	--	--	--
ENSOARG00000017830	UFSP1	1.68797	27	2.67656	45	2.91196	47	2.62177	43	1.9278	37	3.14432	45	2.51488	41	4.52022	74	2.95473	51	3.15317	55	2.11911	39	7.09261	128	2.13964	35	3.64368	63	3.75	63	3.59125	64	3.59164	67	5.05504	87	6.31345	135	4.52624	78	0.00536716	0.668265	up	--	--	Cellular Component: extracellular region (GO:0005576);; Molecular Function: hydrolase activity, acting on ester bonds (GO:0016788);; Biological Process: protein metabolic process (GO:0019538);;	K24154|2.66264e-126|oro:101380965|UFSP1; inactive Ufm1-specific protease 1	--
ENSOARG00000017837	TOR1AIP1	4.79722	183	10.0656	400	4.89588	190	4.59109	180	9.36683	422	4.82375	162	5.34308	208	10.8719	421	4.1207	171	4.35762	181	5.26811	228	3.62662	156	3.41485	132	5.78354	239	2.87499	116	5.13084	217	2.11494	94	2.1539	89	8.01486	410	2.20569	91	0.0140463	-0.593459	down	--	--	Biological Process: nuclear envelope organization (GO:0006998);; Molecular Function: enzyme activator activity (GO:0008047);; Cellular Component: endomembrane system (GO:0012505);; Cellular Component: organelle inner membrane (GO:0019866);; Molecular Function: enzyme binding (GO:0019899);; Cellular Component: intrinsic component of membrane (GO:0031224);; Biological Process: protein localization …	K23001|0|chx:102183717|TOR1AIP1; torsin 1A interacting protein 1	--
ENSOARG00000017910	E4F1	6.31351	294	5.33504	259	6.16855	291	5.81761	279	7.19856	396	5.75829	237	5.56716	265	5.67534	269	5.52982	279	6.28892	318	6.42035	339	10.6532	559	8.94049	422	8.27164	418	7.67854	377	6.56757	339	7.06954	382	5.99728	302	15.7815	986	7.99421	403	1.47343e-05	0.599119	up	[R]	General function prediction only	--	K22401|0|oas:101115422|E4F1; transcription factor E4F1 isoform X1	--
ENSOARG00000017915	PHTF2	0.930964	54	1.29527	78	0.702801	42	0.864385	52	0.677824	47	0.561241	29	0.406328	24	0.727927	43	0.560787	36	0.374707	24	0.569908	38	0.435165	29	0.284819	17	0.623592	39	0.256229	16	0.885073	57	0.116318	8	0.243226	16	0.497137	39	0.113569	8	0.0143636	-0.737429	down	--	--	Cellular Component: intrinsic component of membrane (GO:0031224);;	--	--
ENSOARG00000017950	TNRC6A	3.27506	418	5.46068	685	4.02567	498	1.95927	263	2.71159	408	2.89673	310	1.48134	200	2.88232	352	1.85949	252	2.45218	332	2.90881	396	1.15224	160	1.79246	226	1.78168	241	1.91555	241	2.38014	325	0.632944	97	1.64805	213	2.37032	414	1.48645	199	0.00231419	-0.599481	down	--	--	Molecular Function: RNA binding (GO:0003723);; Cellular Component: nuclear lumen (GO:0031981);; Biological Process: gene silencing by miRNA (GO:0035195);; Molecular Function: small molecule binding (GO:0036094);; Cellular Component: cytoplasmic ribonucleoprotein granule (GO:0036464);;	K18412|0|oas:101106899|TNRC6A; trinucleotide repeat-containing gene 6A protein isoform X1	--
ENSOARG00000017971	ZKSCAN1	1.93967	76	2.20683	91	1.31272	53	0.44544	18	0.431022	20	0.70387	25	0.390003	16	0.677379	27	0.392411	17	0.655477	28	0.594527	27	0.189962	9	0.286909	12	0.228101	10	0.154332	7	0.539053	24	0	0	0.427461	19	0.62349	33	0.214244	10	0.00138538	-1.35432	down	[R]	General function prediction only	Biological Process: transcription, DNA-templated (GO:0006351);; Molecular Function: cation binding (GO:0043169);; Cellular Component: cell part (GO:0044464);; Molecular Function: organic cyclic compound binding (GO:0097159);;	K09229|0|oas:101111419|zinc finger protein with KRAB and SCAN domains 1	--
ENSOARG00000018040	NCOA1	3.38129	342	4.13945	433	2.44187	251	2.33685	244	2.29558	275	3.3441	299	1.66387	174	2.90907	297	1.68645	186	2.03854	225	2.73845	313	1.17116	135	1.21234	125	1.87857	207	1.63091	175	2.45031	276	1.023	121	1.08433	120	1.81985	248	1.21458	135	0.000534273	-0.595726	down	--	--	--	K09101|0|oas:101107264|NCOA1; nuclear receptor coactivator 1 isoform X1	Estrogen signaling pathway (ko04915);; Thyroid hormone signaling pathway (ko04919);; Pathways in cancer (ko05200);; Breast cancer (ko05224)
ENSOARG00000018049	ASIC1	0.187295	21	0.108095	13	0.141317	16	0.192298	23	0.032948	5	0.096659	10	0.074108	9	0	0	0.154106	19	0.246259	30	0.132534	17	0.039108	5	0.172391	20	0.311147	38	0.386394	46	0.302295	34	0.237625	31	0.24066	29	0.203144	31	0.372176	45	0.0159452	1.05478	up	--	--	Cellular Component: plasma membrane (GO:0005886);; Biological Process: sodium ion transport (GO:0006814);; Biological Process: calcium ion transport (GO:0006816);; Biological Process: neurotransmitter secretion (GO:0007269);; Biological Process: learning (GO:0007612);; Biological Process: response to pH (GO:0009268);; Molecular Function: ligand-gated sodium channel activity (GO:0015280);; Cellula…	K04829|0|oas:101120562|ASIC1; acid-sensing ion channel 1 isoform X1	Inflammatory mediator regulation of TRP channels (ko04750)
ENSOARG00000018143	SLC47A1	1.56275	55	2.7018	98	2.4062	85	2.53717	91	3.41939	140	2.05623	63	1.56919	56	2.73281	97	3.28968	124	3.20779	121	2.25034	89	6.75515	264	4.26555	150	3.5672	135	2.35479	86	2.23169	86	3.59338	145	4.92243	185	2.73235	128	4.39326	165	0.00697773	0.660952	up	[V]	Defense mechanisms	--	K03327|0|oas:101108763|SLC47A1; multidrug and toxin extrusion protein 1	--
ENSOARG00000018237	TCAF1	3.07423	208	2.72145	193	1.02642	71	1.47414	103	2.47812	199	3.17954	190	0.793435	55	1.86445	129	1.91844	141	1.2706	94	1.78807	138	0.621255	48	0.913498	63	1.18051	87	0.824445	59	3.05566	230	0.436784	35	1.03073	76	1.29364	118	0.63834	47	0.0210594	-0.671879	down	[M]	Cell wall/membrane/envelope biogenesis	Molecular Function: protein binding (GO:0005515);; Biological Process: protein targeting to membrane (GO:0006612);; Biological Process: regulation of anion channel activity (GO:0010359);; Cellular Component: membrane (GO:0016020);; Biological Process: cell migration (GO:0016477);;	--	--
ENSOARG00000018345	ZZEF1	1.36308	263	2.81034	566	1.54205	302	0.73329	146	1.22707	280	1.33465	227	0.893669	177	1.67147	328	0.856812	180	0.901745	189	1.17545	258	0.554052	121	0.689975	135	0.814791	171	0.748567	152	0.973532	209	0.527932	118	0.691655	145	1.35051	350	0.46722	98	0.00138773	-0.651605	down	--	--	Molecular Function: transition metal ion binding (GO:0046914);;	--	--
ENSOARG00000018373	HMGXB4	3.58598	155	3.89711	176	2.53719	111	1.26683	57	2.83014	145	3.48894	133	2.18826	97	2.81445	124	1.7417	82	1.93197	91	2.27209	112	1.27009	62	1.49915	66	1.50347	71	1.57296	72	1.69961	82	0.771345	39	1.0036	47	2.76133	160	1.12265	53	0.000427808	-0.681174	down	--	--	Molecular Function: nucleic acid binding (GO:0003676);; Biological Process: lysosomal transport (GO:0007041);; Biological Process: Wnt signaling pathway (GO:0016055);; Cellular Component: ISWI-type complex (GO:0031010);;	K11298|0|chx:102168237|HMGXB4; HMG-box containing 4	--
ENSOARG00000018472	NA	0.195306	25	0.226214	31	0.449032	59	0.190404	26	0.222611	34	0.172887	20	0.300596	40	0.376339	50	0.295866	42	0.317907	45	0.28286	42	0.337554	49	0.610163	80	0.661902	92	0.513527	70	0.183608	27	0.428283	64	0.187874	27	1.22377	211	0.269684	38	0.00681815	0.817921	up	--	--	Molecular Function: transcription factor activity, RNA polymerase II core promoter proximal region sequence-specific binding (GO:0000982);; Molecular Function: DNA binding (GO:0003677);; Biological Process: transcription from RNA polymerase II promoter (GO:0006366);; Biological Process: female gonad development (GO:0008585);; Cellular Component: intracellular membrane-bounded organelle (GO:004323…	K24199|0|oas:101106072|NOBOX; homeobox protein NOBOX	--
ENSOARG00000018604	GLCE	1.66786	104	2.29195	149	1.06202	67	0.753563	49	1.87054	138	1.50823	83	0.705274	45	1.53818	98	1.74764	118	0.661025	45	1.14908	81	0.187273	14	0.415748	27	1.01081	69	0.671689	44	1.81128	125	0.29359	22	0.476958	32	1.19321	100	0.585845	40	0.0159945	-0.760552	down	[G]	Carbohydrate transport and metabolism	Biological Process: glycosaminoglycan biosynthetic process (GO:0006024);; Molecular Function: racemase and epimerase activity, acting on carbohydrates and derivatives (GO:0016857);; Biological Process: proteoglycan biosynthetic process (GO:0030166);; Cellular Component: intrinsic component of membrane (GO:0031224);; Cellular Component: Golgi apparatus part (GO:0044431);;	K01793|0|oas:101106592|GLCE; D-glucuronyl C5-epimerase	Glycosaminoglycan biosynthesis - heparan sulfate / heparin (ko00534)
ENSOARG00000018617	ATRX	1.18222	190	1.00356	168	0.846585	139	0.622578	103	0.976746	186	0.938126	134	0.627504	104	0.419234	69	0.807556	141	0.709565	125	0.768613	141	0.305457	56	0.408805	67	0.505404	88	0.374786	64	0.957586	171	0.206001	39	0.435415	76	0.61675	134	0.487643	85	0.00375091	-0.599371	down	[S]	Function unknown	Biological Process: negative regulation of transcription from RNA polymerase II promoter (GO:0000122);; Biological Process: telomere maintenance (GO:0000723);; Cellular Component: chromosome, centromeric region (GO:0000775);; Cellular Component: chromosome, telomeric region (GO:0000781);; Cellular Component: chromatin (GO:0000785);; Biological Process: epithelial cell development (GO:0002064);; B…	K10779|0|oas:101117394|ATRX; transcriptional regulator ATRX isoform X1	--
ENSOARG00000018633	PDPK1	2.15163	108	3.51198	185	1.49632	77	0.631218	33	1.62614	97	1.42905	64	0.587913	31	2.10174	108	1.23836	68	0.983515	54	1.5646	90	0.278355	16	0.284335	15	0.908541	50	0.481346	26	1.8036	101	0.375829	22	0.735748	40	1.11405	76	0.519841	29	0.00895006	-0.886761	down	[M]	Cell wall/membrane/envelope biogenesis	--	K06276|0|oas:101117211|PDPK1; 3-phosphoinositide-dependent protein kinase 1	Platinum drug resistance (ko01524);; PPAR signaling pathway (ko03320);; FoxO signaling pathway (ko04068);; Sphingolipid signaling pathway (ko04071);; Autophagy - animal (ko04140);; mTOR signaling pathway (ko04150);; PI3K-Akt signaling pathway (ko04151);; AMPK signaling pathway (ko04152);; Apoptosis (ko04210);; Focal adhesion (ko04510);; T cell receptor signaling pathway (ko04660);; Fc epsilon RI …
ENSOARG00000018750	NA	0.481213	14	4.49514	134	0.439713	13	2.98856	88	10.9349	368	0.309116	8	0.359073	11	12.8823	373	2.74219	85	0.542373	17	2.21363	72	0.649263	21	1.2806	37	2.73887	85	0.652347	20	2.08449	66	0.287081	10	0.922565	29	4.20045	161	0.32409	10	0.0405987	-1.26506	down	--	--	Molecular Function: nucleic acid binding (GO:0003676);; Biological Process: translation (GO:0006412);; Cellular Component: viral capsid (GO:0019028);; Molecular Function: small molecule binding (GO:0036094);; Cellular Component: intracellular membrane-bounded organelle (GO:0043231);;	K18733|0|oas:101114526|LARP6; la-related protein 6	--
ENSOARG00000018823	LOC101121132	13.5632	423	9.02363	295	7.07127	225	9.8234	316	4.37454	162	19.2031	529	5.45816	175	5.669	181	4.35398	149	6.47642	220	7.83979	278	4.1468	145	4.44882	142	3.77245	129	4.21445	140	5.17752	180	3.11455	114	4.42555	150	7.76966	327	6.60282	224	0.00864301	-0.606903	down	--	--	--	K14684|0|oas:101121132|SLC25A24; calcium-binding mitochondrial carrier protein SCaMC-1 isoform X1	--
ENSOARG00000018840	SLC35E1	5.38185	147	4.19716	120	4.44438	123	1.65819	47	2.6421	86	4.90808	118	2.37476	67	3.26682	91	1.60833	48	3.14781	94	3.81794	118	2.32195	72	0.910578	26	1.739	52	1.40568	41	2.59594	79	0.980355	31	1.13902	34	3.07084	113	1.86116	55	0.00604961	-0.672772	down	--	--	--	K15283|0|oas:101116906|SLC35E1; solute carrier family 35 member E1	--
ENSOARG00000018887	ANKFY1	4.50998	394	6.16296	562	3.94836	351	1.81636	164	3.04801	315	4.1802	323	1.80809	162	4.51525	402	2.28868	217	2.68455	255	3.51614	349	1.99005	197	1.45148	129	1.59295	152	1.92949	178	3.18216	309	0.935005	95	1.7871	169	2.59624	305	1.51041	143	0.00136155	-0.682774	down	[D]	Cell cycle control, cell division, chromosome partitioning	Cellular Component: extracellular region (GO:0005576);; Biological Process: Golgi to vacuole transport (GO:0006896);; Biological Process: vesicle fusion (GO:0006906);; Biological Process: pinocytosis (GO:0006907);; Molecular Function: Ras GTPase binding (GO:0017016);; Molecular Function: phosphatidylinositol binding (GO:0035091);; Molecular Function: cation binding (GO:0043169);; Cellular Compone…	K20129|0|oas:101102652|ANKFY1; rabankyrin-5 isoform X2	--
ENSOARG00000018910	NA	3.14564	175	2.91424	169	2.17336	123	1.26528	73	1.31178	87	2.92204	144	1.21386	70	1.49558	85	1.08345	66	2.75407	167	2.20143	139	0.364196	23	1.25993	71	1.08318	66	1.45332	86	1.72176	107	0.805416	52	0.953981	58	1.40665	106	1.0972	67	0.0127537	-0.610069	down	--	--	Cellular Component: intrinsic component of membrane (GO:0031224);; Molecular Function: metal ion binding (GO:0046872);;	--	--
ENSOARG00000018927	NA	1.84283	66	1.90721	71	1.49547	54	0.710494	26	0.855343	36	1.24359	39	0.762766	28	1.2296	45	0.824887	32	1.08414	42	1.29834	53	0.56447	23	0.741955	27	0.489578	19	0.501469	19	1.20532	48	0.350652	15	0.47188	19	0.959324	46	0.488128	19	0.00573177	-0.658963	down	[V]	Defense mechanisms	Biological Process: cellular metal ion homeostasis (GO:0006875);; Biological Process: skeletal muscle tissue development (GO:0007519);; Biological Process: axon ensheathment (GO:0008366);; Cellular Component: intrinsic component of membrane (GO:0031224);; Biological Process: regulation of cell projection size (GO:0032536);;	K19522|0|ccw:104686215|membrane transport protein XK	--
ENSOARG00000018936	NA	30.0995	934	35.3543	1146	38.6293	1218	51.7553	1653	52.7107	1935	38.345	1051	51.6641	1642	34.4328	1089	53.3083	1796	48.8359	1649	45.5711	1607	64.1659	2249	68.5197	2156	83.1064	2802	66.1405	2164	48.6902	1679	62.0989	2236	59.3344	1992	96.5574	4028	59.5171	2003	3.09239e-05	0.672593	up	[QV]	Secondary metabolites biosynthesis, transport and catabolism;; Defense mechanisms	--	K07414|0|oas:101105651|cytochrome P450 2D14 isoform X1	Steroid hormone biosynthesis (ko00140);; Serotonergic synapse (ko04726)
ENSOARG00000018978	RNASEL	3.03653	160	2.22493	122	1.7513	94	0.38452	21	1.0161	64	1.45061	68	0.69781	38	1.22761	66	1.17552	67	1.37187	79	1.47852	89	0.347667	21	0.329689	18	0.328339	19	0.820322	46	1.31315	77	0.333309	21	0.960209	55	0.340178	24	0.138655	8	0.00437899	-1.05998	down	[T]	Signal transduction mechanisms	Biological Process: immune effector process (GO:0002252);; Molecular Function: nucleic acid binding (GO:0003676);; Molecular Function: nuclease activity (GO:0004518);; Biological Process: transcription from RNA polymerase II promoter (GO:0006366);; Biological Process: RNA processing (GO:0006396);; Biological Process: cellular protein modification process (GO:0006464);; Molecular Function: kinase …	K01165|0|oas:101103495|RNASEL; 2-5A-dependent ribonuclease	NOD-like receptor signaling pathway (ko04621);; Hepatitis C (ko05160);; Influenza A (ko05164);; Herpes simplex virus 1 infection (ko05168)
ENSOARG00000019021	UBE2G1	39.9806	409	52.2709	559	27.1377	282	27.279	287	36.2523	439	36.6597	331	21.0794	221	48.9499	510	25.5855	285	25.3314	282	32.2248	375	14.1812	164	14.2321	148	25.2124	281	12.919	140	36.4814	415	11.9474	142	15.3456	170	30.195	416	14.7489	164	0.00149736	-0.643624	down	[O]	Posttranslational modification, protein turnover, chaperones	--	K10575|7.31843e-113|gja:107120481|UBE2G1; ubiquitin conjugating enzyme E2 G1	Ubiquitin mediated proteolysis (ko04120);; Protein processing in endoplasmic reticulum (ko04141)
ENSOARG00000019115	PREB	0.697654	13	0.853683	16	0.962398	18	1.10193	20	0.792744	17	0.687225	11	1.26388	23	0.592792	11	1.38228	27	1.41712	27	1.08512	22	1.30062	26	1.34448	24	0.861901	17	2.48212	46	0.876078	17	1.60496	33	1.4811	28	1.48025	35	1.58162	30	0.0227164	0.605116	up	--	--	Cellular Component: intrinsic component of membrane (GO:0031224);; Molecular Function: metal ion binding (GO:0046872);;	--	--
ENSOARG00000019156	ZBTB26	1.7552	53	1.7148	54	0.803235	25	1.18695	37	1.22893	44	1.29401	34	0.731397	23	0.566108	18	1.06644	35	1.14459	37	0.814065	28	0.512659	18	0.552587	17	0.940087	31	0.866106	28	1.27718	43	0.22893	8	0.688037	23	0.868361	35	0.336908	11	0.0184836	-0.60194	down	--	--	Molecular Function: cation binding (GO:0043169);;	K10505|0|bbub:102389287|ZBTB26; zinc finger and BTB domain-containing protein 26 isoform X2	--
ENSOARG00000019189	HJURP	5.79571	269	2.79029	136	8.04729	380	3.82108	183	1.20601	67	5.44149	223	2.72505	130	0.74791	36	2.37721	120	1.48506	75	3.1407	166	2.56689	135	2.40638	114	0.956974	49	1.55653	77	2.22596	115	1.398	76	0.814193	41	3.82077	239	1.43079	72	0.0451039	-0.666484	down	--	--	--	--	--
ENSOARG00000019218	CYTH4	0.247765	28	0.193499	23	0.138845	16	0.26404	31	0.211062	28	0.249034	25	0.532797	61	0.116314	14	0.20677	26	0.299206	37	0.323516	41	0.24321	31	0.25973	30	0.518235	63	0.657002	78	0.393303	49	0.216727	29	0.424819	52	0.596408	90	0.162508	20	0.0184598	0.681767	up	[R]	General function prediction only	Molecular Function: guanyl-nucleotide exchange factor activity (GO:0005085);; Cellular Component: membrane (GO:0016020);; Biological Process: ARF protein signal transduction (GO:0032011);; Biological Process: regulation of GTPase activity (GO:0043087);;	K18441|0|oas:101103309|CYTH4; cytohesin-4 isoform X1	Phospholipase D signaling pathway (ko04072);; Endocytosis (ko04144);; Salmonella infection (ko05132)
ENSOARG00000019330	SLC35A5	9.68354	300	12.5257	405	9.2427	291	5.44311	174	8.61242	316	11.9844	328	7.64525	242	8.66029	273	6.38573	215	7.21345	243	8.74544	308	3.72762	131	5.98216	188	4.77164	161	4.25466	139	7.1583	246	2.89492	104	3.85983	130	6.87821	286	6.15	207	0.000280348	-0.591693	down	--	--	Molecular Function: cation:sugar symporter activity (GO:0005402);; Biological Process: hydrogen transport (GO:0006818);; Cellular Component: intrinsic component of membrane (GO:0031224);; Cellular Component: Golgi apparatus part (GO:0044431);;	K15274|0|oas:101121815|SLC35A5; probable UDP-sugar transporter protein SLC35A5 isoform X2	--
ENSOARG00000019444	DENND5B	0.224277	34	1.42403	208	0.168482	26	0.510293	78	1.37905	242	0.18344	25	0.278175	43	0.906806	138	1.08223	168	0.174193	29	0.472685	80	0.055616	10	0.070325	11	0.509452	83	0.078589	13	0.883188	141	0.058256	11	0.190662	32	0.38228	77	0.106194	18	0.0259532	-1.13436	down	[DZ]	Cell cycle control, cell division, chromosome partitioning;; Cytoskeleton	--	K20164|0|chx:102183853|DENND5B; DENN domain containing 5B	--
ENSOARG00000019480	SLC38A2	22.7535	840	15.556	600	12.2479	459	9.61843	366	8.20629	359	21.1601	690	9.29708	352	5.98163	225	5.7587	231	9.66545	389	15.4607	649	3.92462	164	5.76405	216	3.76194	151	6.27222	245	8.8948	365	3.16637	136	3.81281	153	6.51859	324	5.32059	213	0.00108825	-0.843271	down	--	--	Molecular Function: secondary active transmembrane transporter activity (GO:0015291);; Biological Process: metal ion transport (GO:0030001);; Cellular Component: intrinsic component of membrane (GO:0031224);; Biological Process: carboxylic acid transport (GO:0046942);;	K14207|0|oas:101112042|SLC38A2; sodium-coupled neutral amino acid transporter 2 isoform X1	Glutamatergic synapse (ko04724);; GABAergic synapse (ko04727);; Protein digestion and absorption (ko04974)
ENSOARG00000019488	ATP6V1A	21.2024	1175	14.0852	815	11.7595	662	6.13377	350	4.90885	322	20.1015	984	6.54229	372	3.83887	217	4.45765	269	8.59678	519	11.3265	713	4.10522	257	4.19892	236	3.79029	229	5.98938	350	7.54948	465	4.0001	258	4.66744	280	7.52294	561	4.23156	255	0.00853202	-0.712587	down	[C]	Energy production and conversion	Cellular Component: extracellular region (GO:0005576);; Cellular Component: lysosome (GO:0005764);; Cellular Component: plasma membrane (GO:0005886);; Biological Process: purine ribonucleotide metabolic process (GO:0009150);; Molecular Function: hydrogen ion transmembrane transporter activity (GO:0015078);; Biological Process: energy coupled proton transmembrane transport, against electrochemical…	K02145|0|oor:101271026|ATP6V1A; V-type proton ATPase catalytic subunit A	Oxidative phosphorylation (ko00190);; Phagosome (ko04145);; mTOR signaling pathway (ko04150);; Synaptic vesicle cycle (ko04721);; Collecting duct acid secretion (ko04966);; Human papillomavirus infection (ko05165);; Rheumatoid arthritis (ko05323)
ENSOARG00000019515	PLB1	0.316087	32	0.098279	11	0.231512	24	0.557738	57	0.170313	20	0.330968	29	0.36018	37	0.306476	31	0.321111	35	0.164388	18	0.424527	48	0.758896	85	0.171421	18	0.23136	25	0.275207	29	0.224445	25	0.330437	38	0.56692	61	0.891866	119	0.716316	77	0.024578	0.75785	up	[E]	Amino acid transport and metabolism	Biological Process: acrosome reaction (GO:0007340);; Molecular Function: hydrolase activity, acting on ester bonds (GO:0016788);; Biological Process: primary metabolic process (GO:0044238);;	K14621|0|chx:102171250|PLB1; phospholipase B1	Glycerophospholipid metabolism (ko00564);; Ether lipid metabolism (ko00565);; Arachidonic acid metabolism (ko00590);; Linoleic acid metabolism (ko00591);; alpha-Linolenic acid metabolism (ko00592);; Vitamin digestion and absorption (ko04977)
ENSOARG00000019548	B3GNT2	9.76892	255	20.461	558	7.065	188	4.88029	131	15.9537	493	7.7511	179	4.17458	112	18.9892	505	6.98819	198	6.08533	173	9.83608	292	5.27439	156	4.63397	123	4.84663	138	4.16666	115	11.3116	328	1.907	58	4.06201	115	10.9564	385	2.99301	85	0.0189074	-0.724958	down	--	--	Cellular Component: extracellular region (GO:0005576);; Biological Process: aminoglycan biosynthetic process (GO:0006023);; Biological Process: cellular protein modification process (GO:0006464);; Biological Process: axonogenesis (GO:0007409);; Biological Process: sensory perception of chemical stimulus (GO:0007606);; Molecular Function: acetylglucosaminyltransferase activity (GO:0008375);; Cellu…	K00741|0|oas:101117403|B3GNT2; N-acetyllactosaminide beta-1,3-N-acetylglucosaminyltransferase 2	Glycosaminoglycan biosynthesis - keratan sulfate (ko00533);; Glycosphingolipid biosynthesis - lacto and neolacto series (ko00601)
ENSOARG00000019578	ANO6	3.42002	217	6.66415	441	1.44608	93	1.27142	83	3.04732	229	2.02467	114	1.48156	96	2.94159	190	2.65361	183	1.51658	105	2.61361	188	1.30817	94	0.699634	45	2.43009	167	0.881632	59	3.18227	224	0.788694	58	0.639932	44	1.75479	150	0.981491	68	0.0224279	-0.718837	down	--	--	Biological Process: acute inflammatory response (GO:0002526);; Biological Process: monocyte chemotaxis (GO:0002548);; Molecular Function: chloride channel activity (GO:0005254);; Molecular Function: cation channel activity (GO:0005261);; Molecular Function: phospholipid transporter activity (GO:0005548);; Cellular Component: extracellular region (GO:0005576);; Biological Process: protein complex …	K19500|0|oas:101108825|ANO6; LOW QUALITY PROTEIN: anoctamin-6	--
ENSOARG00000019591	LOC101111060	2.18678	123	3.86989	228	2.07286	119	0.832052	49	0.807351	54	1.0201	51	0.273263	16	2.16654	125	1.0393	64	0.72613	45	0.858564	55	0.157322	10	0.257619	15	0.533001	33	0.47156	28	0.967685	61	0.316016	21	0.521453	32	0.944184	72	0.373098	23	0.00017139	-1.3754	down	--	--	Molecular Function: RNA polymerase II regulatory region sequence-specific DNA binding (GO:0000977);; Molecular Function: basal RNA polymerase II transcription machinery binding (GO:0001099);; Molecular Function: endonuclease activity (GO:0004519);; Biological Process: transcription from RNA polymerase II promoter (GO:0006366);; Biological Process: mRNA catabolic process (GO:0006402);; Molecular F…	K11593|0|oas:101111060|AGO1; protein argonaute-1 isoform X2	--
ENSOARG00000019599	OVGP1	0.242496	16	0.489996	33	0.459867	30	0.502615	33	0.808253	61	0.384371	22	0.743086	48	0.923684	60	0.521265	36	0.377436	26	0.352676	26	1.13599	81	0.872558	56	0.90366	62	1.00384	67	0.288564	21	0.770895	57	0.946721	65	1.09068	93	0.974386	67	0.0162863	0.700534	up	[G]	Carbohydrate transport and metabolism	--	K17526|0|oas:443344|OVGP1; oviduct-specific glycoprotein precursor	--
ENSOARG00000019632	RAP1A	32.5921	529	123.902	2098	34.8817	575	60.5694	1011	86.791	1665	33.3062	477	33.1276	550	130.975	2163	60.1011	1058	40.7431	719	48.0807	886	36.1883	663	30.6902	505	80.6839	1422	26.7739	458	65.032	1172	21.7221	409	20.5748	361	47.9149	1045	28.0659	494	0.0485053	-0.587013	down	[R]	General function prediction only	Biological Process: vasculogenesis (GO:0001570);; Biological Process: cellular glucose homeostasis (GO:0001678);; Biological Process: endothelial cell development (GO:0001885);; Biological Process: liver development (GO:0001889);; Biological Process: positive regulation of immune effector process (GO:0002699);; Molecular Function: Ras guanyl-nucleotide exchange factor activity (GO:0005088);; Cell…	K04353|2.05075e-113|myd:102774675|RAP1A; RAP1A, member of RAS oncogene family	MAPK signaling pathway (ko04010);; Ras signaling pathway (ko04014);; Rap1 signaling pathway (ko04015);; cAMP signaling pathway (ko04024);; Chemokine signaling pathway (ko04062);; Focal adhesion (ko04510);; Tight junction (ko04530);; Platelet activation (ko04611);; Leukocyte transendothelial migration (ko04670);; Long-term potentiation (ko04720);; Neurotrophin signaling pathway (ko04722);; Cushing…
ENSOARG00000019670	CTTNBP2NL	4.31964	183	5.34098	236	2.33068	100	1.80604	79	2.74604	137	2.86481	107	1.53634	67	3.21641	139	2.43271	112	2.53645	117	3.07226	148	1.37747	66	1.03736	45	1.18316	55	1.25097	56	2.55118	120	0.580648	29	1.21855	56	2.44578	139	0.829502	38	0.000584829	-0.838608	down	--	--	Cellular Component: cytoskeleton (GO:0005856);; Biological Process: cellular protein modification process (GO:0006464);; Molecular Function: protein phosphatase binding (GO:0019903);; Biological Process: regulation of transporter activity (GO:0032409);; Biological Process: regulation of transmembrane transport (GO:0034762);;	--	--
ENSOARG00000019685	SH3D21	65.5938	2857	49.8235	2267	80.4186	3558	98.7305	4426	142.667	7354	106.367	4092	91.6661	4089	41.7225	1852	104.763	4956	84.9005	4024	103.25	5111	155.77	7666	164.269	7258	144.164	6824	122.227	5615	104.507	5060	86.9706	4397	187.935	8860	176.923	10364	155.575	7350	0.000143838	0.791078	up	--	--	--	--	--
ENSOARG00000019752	NA	7.74204	184	8.76782	218	6.85794	166	9.25324	227	7.87627	222	6.09071	128	6.34662	155	7.41389	180	10.2434	265	9.4457	245	9.45692	256	11.901	320	9.58597	231	12.1775	315	11.0014	276	10.92	289	14.1209	390	9.57069	246	14.9573	478	9.73914	251	1.46044e-05	0.598783	up	[S]	Function unknown	--	K08997|7.05716e-90|oas:101115204|SELENOO; selenoprotein O	--
ENSOARG00000019780	HDAC10	10.7638	474	9.67284	445	10.2186	457	10.8704	492	9.60125	500	10.6796	415	8.88532	401	7.97982	358	12.0974	578	15.196	728	11.4699	574	17.513	870	14.0551	627	10.0091	479	17.7676	824	12.861	629	18.7328	956	17.5517	836	15.6545	926	17.4806	834	5.01335e-05	0.652345	up	[BQ]	Chromatin structure and dynamics;; Secondary metabolites biosynthesis, transport and catabolism	Biological Process: transcription from RNA polymerase II promoter (GO:0006366);; Biological Process: histone modification (GO:0016570);; Molecular Function: hydrolase activity, acting on carbon-nitrogen (but not peptide) bonds, in linear amides (GO:0016811);; Molecular Function: deacetylase activity (GO:0019213);; Molecular Function: enzyme binding (GO:0019899);; Biological Process: protein deacy…	K18671|0|oas:101115701|HDAC10; polyamine deacetylase HDAC10	Neutrophil extracellular trap formation (ko04613);; Alcoholism (ko05034);; Viral carcinogenesis (ko05203)
ENSOARG00000019890	SLC12A6	1.79385	136	2.22247	176	1.50796	117	1.0277	81	1.68656	152	1.44361	97	0.827626	65	1.552	120	0.78299	65	1.14226	95	1.55307	134	0.514903	45	0.860452	67	0.552305	46	0.849798	68	1.32309	112	0.455549	41	0.528274	44	1.24603	127	0.58854	49	0.00259961	-0.64458	down	[E]	Amino acid transport and metabolism	--	K14427|0|chx:102190881|SLC12A6; solute carrier family 12 member 6	--
ENSOARG00000019936	HIPK1	1.3496	108	2.30983	193	0.988592	80	0.684552	57	1.01852	96	0.650072	46	0.313659	26	0.883383	72	0.683023	60	0.567496	50	0.971486	88	0.355256	32	0.295163	24	0.519148	45	0.375979	32	0.796429	71	0.190622	18	0.470584	41	0.731385	79	0.347499	31	0.00504349	-0.814567	down	[M]	Cell wall/membrane/envelope biogenesis	Biological Process: angiogenesis (GO:0001525);; Biological Process: regulation of cytokine-mediated signaling pathway (GO:0001959);; Biological Process: lens morphogenesis in camera-type eye (GO:0002089);; Biological Process: regionalization (GO:0003002);; Biological Process: neural retina development (GO:0003407);; Molecular Function: nucleic acid binding (GO:0003676);; Molecular Function: prote…	K08826|0|oas:101121386|HIPK1; homeodomain-interacting protein kinase 1 isoform X1	Cellular senescence (ko04218)
ENSOARG00000019974	NA	4.59081	140	5.92967	189	2.48946	78	3.70812	117	4.02977	146	5.52823	149	1.59896	50	4.42187	138	2.74104	91	2.974	99	4.17322	145	0.868144	30	1.47457	46	1.92608	64	2.16053	70	4.42653	150	0.539174	20	1.86329	62	3.47995	143	0.722997	24	0.0120233	-0.759473	down	--	--	Biological Process: nucleosome organization (GO:0034728);; Cellular Component: intracellular membrane-bounded organelle (GO:0043231);;	K11287|0|oas:101105335|TSPYL4; LOW QUALITY PROTEIN: testis-specific Y-encoded-like protein 4	--
ENSOARG00000019990	ACTR2	87.3248	2627	76.08	2390	70.6222	2158	50.6517	1568	38.4156	1368	100.721	2676	39.4021	1214	47.4283	1454	26.8629	878	56.7485	1858	64.6425	2210	41.5903	1414	31.3477	957	23.1953	759	33.3131	1057	43.1908	1444	24.0594	840	29.4855	960	45.1983	1829	31.0694	1014	0.00149769	-0.59183	down	[Z]	Cytoskeleton	Biological Process: Fc receptor mediated stimulatory signaling pathway (GO:0002431);; Molecular Function: actin binding (GO:0003779);; Molecular Function: protein serine/threonine kinase activity (GO:0004674);; Molecular Function: structural molecule activity (GO:0005198);; Cellular Component: extracellular region (GO:0005576);; Cellular Component: cell-substrate adherens junction (GO:0005924);; …	K17260|0|umr:103671799|ACTR2; ARP2 actin related protein 2 homolog	Endocytosis (ko04144);; Tight junction (ko04530);; Fc gamma R-mediated phagocytosis (ko04666);; Regulation of actin cytoskeleton (ko04810);; Bacterial invasion of epithelial cells (ko05100);; Salmonella infection (ko05132);; Yersinia infection (ko05135)
ENSOARG00000019999	KRAS	4.139	52	3.16827	42	1.15902	15	2.12126	28	2.17685	32	2.64926	30	1.01186	14	1.11064	15	1.8756	26	1.68153	24	2.87003	42	0.940091	14	0.566677	8	1.22025	17	1.19434	16	1.33263	19	0.519541	8	1.59327	23	1.19116	21	0.665153	10	0.025834	-0.675506	down	[R]	General function prediction only	Biological Process: tissue homeostasis (GO:0001894);; Biological Process: innate immune response activating cell surface receptor signaling pathway (GO:0002220);; Cellular Component: cytoplasm (GO:0005737);; Cellular Component: cell-substrate adherens junction (GO:0005924);; Biological Process: cytoskeleton organization (GO:0007010);; Biological Process: axonogenesis (GO:0007409);; Biological Pro…	K07827|1.27052e-128|oas:101114005|KRAS; GTPase KRas isoform X1	EGFR tyrosine kinase inhibitor resistance (ko01521);; Endocrine resistance (ko01522);; MAPK signaling pathway (ko04010);; ErbB signaling pathway (ko04012);; Ras signaling pathway (ko04014);; Rap1 signaling pathway (ko04015);; Chemokine signaling pathway (ko04062);; FoxO signaling pathway (ko04068);; Sphingolipid signaling pathway (ko04071);; Phospholipase D signaling pathway (ko04072);; Mitophagy…
ENSOARG00000020004	NA	7.37625	242	3.61495	124	7.30892	243	3.37391	114	2.60314	101	16.9567	490	1.35414	46	0.807043	27	2.14194	77	3.004	107	3.65206	136	1.72777	64	2.09642	70	0.916699	33	1.85758	65	2.39478	87	1.1838	45	0.882881	32	2.97013	131	2.65536	95	0.00382141	-1.12053	down	[C]	Energy production and conversion	Molecular Function: sulfur amino acid transmembrane transporter activity (GO:0000099);; Biological Process: sulfur amino acid transport (GO:0000101);; Biological Process: mitophagy (GO:0000423);; Biological Process: amino acid transmembrane transport (GO:0003333);; Molecular Function: anion channel activity (GO:0005253);; Molecular Function: dicarboxylic acid transmembrane transporter activity (G…	K05615|0|oas:101113480|SLC1A4; neutral amino acid transporter A	--
ENSOARG00000020058	THBS1	1.85244	157	5.82755	514	1.83027	157	1.20849	105	18.5151	1848	1.5339	115	1.05214	91	4.10809	353	2.97826	273	0.495419	46	2.44084	234	0.30233	29	1.02896	89	0.66986	62	1.07538	96	2.06961	195	0.26585	27	0.339967	32	6.06353	688	0.703749	65	0.0174919	-1.44745	down	[DZ]	Cell cycle control, cell division, chromosome partitioning;; Cytoskeleton	Biological Process: angiogenesis (GO:0001525);; Biological Process: negative regulation of cytokine production (GO:0001818);; Biological Process: endothelial cell proliferation (GO:0001935);; Biological Process: regulation of cell-matrix adhesion (GO:0001952);; Biological Process: dendritic cell antigen processing and presentation (GO:0002468);; Biological Process: antigen processing and presenta…	K16857|0|oas:101106433|THBS1; thrombospondin-1 isoform X1	Rap1 signaling pathway (ko04015);; p53 signaling pathway (ko04115);; Phagosome (ko04145);; PI3K-Akt signaling pathway (ko04151);; TGF-beta signaling pathway (ko04350);; Focal adhesion (ko04510);; ECM-receptor interaction (ko04512);; Malaria (ko05144);; Human papillomavirus infection (ko05165);; Proteoglycans in cancer (ko05205);; MicroRNAs in cancer (ko05206);; Bladder cancer (ko05219)
ENSOARG00000020110	SOX5	0.091086	14	2.20119	342	0.140003	22	0.666689	102	1.42029	250	0.173568	23	0.113886	18	2.05049	311	1.22462	198	0.274613	45	0.52489	89	0.090035	16	0.172582	27	0.759806	123	0.078579	13	1.13641	188	0.078521	14	0.130766	22	0.592441	119	0.050372	9	0.044163	-1.19875	down	--	--	Molecular Function: nucleic acid binding transcription factor activity (GO:0001071);; Biological Process: chondrocyte differentiation (GO:0002062);; Molecular Function: nucleic acid binding (GO:0003676);; Biological Process: transcription, DNA-templated (GO:0006351);; Cellular Component: intracellular membrane-bounded organelle (GO:0043231);; Biological Process: cell fate commitment (GO:0045165);…	K09269|0|bta:533829|SOX5; transcription factor SOX-5	--
ENSOARG00000020151	NA	2.90355	57	2.01283	41	3.76055	75	6.57331	132	5.00216	116	2.84022	49	4.74745	95	2.54481	51	6.24214	133	4.64051	99	3.46349	77	8.57514	189	8.97696	178	8.99124	191	8.40284	173	5.25002	114	7.129	162	9.7542	206	9.43568	248	6.1092	130	0.00010724	0.971156	up	--	--	--	--	--
ENSOARG00000020153	DTX3L	1.54095	70	3.15825	149	4.24815	194	0.541123	26	0.64661	35	3.17419	127	1.31063	61	0.979554	45	0.813196	40	1.07228	53	1.14078	59	0.44486	23	1.44966	67	0.624062	31	1.97512	94	0.925045	47	0.87254	46	0.588484	29	0.77831	48	0.5311	26	0.0335801	-0.753365	down	--	--	Molecular Function: protein binding (GO:0005515);; Biological Process: DNA repair (GO:0006281);; Biological Process: protein monoubiquitination (GO:0006513);; Molecular Function: ubiquitin-like protein transferase activity (GO:0019787);; Cellular Component: nuclear lumen (GO:0031981);; Molecular Function: transition metal ion binding (GO:0046914);;	K06058|0|oas:101119106|DTX3L; E3 ubiquitin-protein ligase DTX3L	Notch signaling pathway (ko04330)
ENSOARG00000020252	PTGFRN	5.81237	337	21.7232	1313	4.59473	271	6.25513	373	10.022	687	4.55073	233	2.3076	137	16.8892	996	8.94948	563	3.88954	245	6.0411	398	1.8128	119	1.87017	110	7.75095	488	1.98524	122	11.4288	736	1.15133	78	2.21709	139	7.38288	575	2.28476	144	0.0225575	-0.913349	down	--	--	Biological Process: organelle organization (GO:0006996);; Cellular Component: intrinsic component of membrane (GO:0031224);; Cellular Component: cell part (GO:0044464);;	K06729|0|oas:101111151|PTGFRN; prostaglandin F2 receptor negative regulator	--
ENSOARG00000020288	PPP1R14D	3.43245	44	3.67883	50	7.26299	95	2.85565	38	1.46154	23	2.60763	30	2.30754	31	1.95856	26	1.79075	25	3.43409	48	6.62876	97	1.26913	19	7.69816	100	3.32609	47	4.59454	63	3.05424	44	8.68087	129	5.6124	78	1.53264	27	7.11286	99	0.0150451	0.853207	up	--	--	--	K17557|5.90489e-61|oas:101111024|PPP1R14D; protein phosphatase 1 regulatory subunit 14D isoform X4	--
ENSOARG00000020318	PCYT1A	3.81416	102	4.57069	128	3.10224	85	1.53242	43	1.68887	54	3.56216	84	1.60762	44	1.81059	50	1.22334	36	1.94148	57	2.09261	64	0.794284	24	0.694139	19	1.05025	31	1.11664	32	1.73728	52	0.309297	10	0.454723	14	2.62917	95	0.925825	27	0.000836731	-0.994507	down	[M]	Cell wall/membrane/envelope biogenesis	Cellular Component: membrane (GO:0016020);; Molecular Function: transferase activity, transferring phosphorus-containing groups (GO:0016772);; Cellular Component: cytoplasmic part (GO:0044444);; Biological Process: phosphatidylcholine metabolic process (GO:0046470);;	K00968|0|bta:100125779|PCYT1A; choline-phosphate cytidylyltransferase A	Phosphonate and phosphinate metabolism (ko00440);; Glycerophospholipid metabolism (ko00564);; Choline metabolism in cancer (ko05231)
ENSOARG00000020328	UBXN7	4.65683	150	2.69329	91	2.7739	91	1.98704	66	2.12323	81	4.34725	124	1.8878	63	2.15876	71	1.61451	57	1.77069	62	3.09589	113	1.00413	37	1.41285	47	1.1339	40	1.06886	37	1.79064	64	0.563368	21	1.51099	53	2.49892	108	1.12718	40	0.00356384	-0.689736	down	[O]	Posttranslational modification, protein turnover, chaperones	Cellular Component: endoplasmic reticulum membrane (GO:0005789);; Cellular Component: nuclear lumen (GO:0031981);; Molecular Function: ubiquitin-like protein binding (GO:0032182);; Molecular Function: ubiquitin-like protein ligase binding (GO:0044389);;	--	--
ENSOARG00000020363	SENP5	1.20303	63	3.20854	175	1.0592	57	0.8728	47	1.92065	119	1.30943	61	0.876623	47	1.62157	87	1.13032	64	1.03965	59	1.5348	91	0.86114	51	0.878457	47	0.877729	50	0.675922	38	1.73125	101	0.328221	20	0.589211	34	0.813767	57	0.662845	38	0.025443	-0.585661	down	--	--	--	K08594|0|oas:101101942|SENP5; sentrin-specific protease 5 isoform X1	--
ENSOARG00000020389	PPP1R2	22.6337	309	18.114	258	15.2735	212	11.6621	164	14.9003	241	21.589	260	12.5517	176	14.2527	198	8.90706	132	9.85941	147	16.9912	264	9.25572	143	8.43707	117	9.27834	138	7.53515	109	12.8972	196	4.69039	75	5.40279	80	11.9963	220	6.35703	94	0.000999554	-0.607773	down	--	--	--	K16833|8.69897e-132|oas:101104622|PPP1R2; protein phosphatase inhibitor 2	--
ENSOARG00000020401	FOXJ3	5.77159	407	6.08395	448	5.34093	383	3.82546	278	4.38321	366	5.56628	347	3.27504	237	4.68091	336	3.69833	283	3.51985	270	4.23076	339	1.9529	156	2.75913	198	2.22274	171	2.33307	174	4.14562	325	1.55754	128	2.57468	197	3.0374	288	2.56859	197	3.87887e-06	-0.656981	down	--	--	--	K09403|0|oas:101104696|FOXJ3; forkhead box protein J3 isoform X1	--
ENSOARG00000020442	NOTCH2	2.26518	367	2.34987	398	1.38894	229	0.652213	109	0.542387	104	1.76214	253	0.434944	73	0.881956	146	0.508597	90	0.986811	174	1.24026	229	0.378116	70	0.321031	53	0.448464	79	0.48247	83	1.07548	194	0.234477	45	0.295135	52	0.664854	145	0.316551	56	0.0013937	-1.0154	down	[T]	Signal transduction mechanisms	Biological Process: cardiac atrium morphogenesis (GO:0003209);; Cellular Component: plasma membrane (GO:0005886);; Biological Process: transcription, DNA-templated (GO:0006351);; Biological Process: cell surface receptor signaling pathway (GO:0007166);; Biological Process: Ras protein signal transduction (GO:0007265);; Biological Process: cell proliferation (GO:0008283);; Biological Process: cell…	K20994|0|oas:101112098|NOTCH2; LOW QUALITY PROTEIN: neurogenic locus notch homolog protein 2	Endocrine resistance (ko01522);; Notch signaling pathway (ko04330);; Th1 and Th2 cell differentiation (ko04658);; Thyroid hormone signaling pathway (ko04919);; Human papillomavirus infection (ko05165);; Pathways in cancer (ko05200);; MicroRNAs in cancer (ko05206);; Breast cancer (ko05224)
ENSOARG00000020458	EHD4	5.89279	209	4.96378	184	4.58689	166	1.62951	60	2.24349	95	4.13481	130	2.28223	83	1.42558	52	1.35599	53	3.34854	130	3.8496	156	1.83409	74	1.75738	64	0.670194	26	1.96936	74	1.96545	78	1.21253	50	1.2881	50	2.87195	137	1.66576	65	0.0195989	-0.635831	down	[L]	Replication, recombination and repair	Biological Process: positive regulation of protein phosphorylation (GO:0001934);; Cellular Component: extracellular region (GO:0005576);; Cellular Component: cell-cell junction (GO:0005911);; Biological Process: endocytosis (GO:0006897);; Biological Process: cell adhesion (GO:0007155);; Cellular Component: endosome membrane (GO:0010008);; Molecular Function: purine ribonucleoside binding (GO:0032…	K12477|0|oas:101115625|EHD4; EH domain-containing protein 4	Endocytosis (ko04144)
ENSOARG00000020474	PLA2G4D	1.84914	252	1.01621	145	0.877158	122	0.13208	19	0.118252	20	1.08145	130	1.29729	181	0.089847	13	0.036812	6	0.242696	36	0.321468	50	0.700024	108	0.064264	9	0.446188	66	0.283923	41	0.393528	60	0.097427	16	0.129524	20	0.08411	16	0.013569	2	0.0309545	-1.27514	down	--	--	Molecular Function: phospholipase activity (GO:0004620);; Biological Process: phospholipid metabolic process (GO:0006644);; Molecular Function: cation binding (GO:0043169);; Cellular Component: intracellular part (GO:0044424);;	K16342|0|chx:102187867|PLA2G4D; phospholipase A2 group IVD	Glycerophospholipid metabolism (ko00564);; Ether lipid metabolism (ko00565);; Arachidonic acid metabolism (ko00590);; Linoleic acid metabolism (ko00591);; alpha-Linolenic acid metabolism (ko00592);; MAPK signaling pathway (ko04010);; Ras signaling pathway (ko04014);; Phospholipase D signaling pathway (ko04072);; Necroptosis (ko04217);; Vascular smooth muscle contraction (ko04270);; VEGF signaling…
ENSOARG00000020478	TP63	34.278	1445	17.045	751	19.4848	834	12.4429	540	11.1395	556	39.023	1453	16.7278	722	4.82772	208	6.53539	300	16.982	779	20.1296	964	9.17807	437	11.138	477	3.87291	178	10.4532	465	10.0895	473	5.97478	293	11.0016	502	14.2738	809	11.8932	544	0.0360827	-0.609692	down	--	--	--	K10149|0|oas:101108874|TP63; tumor protein 63 isoform X1	MicroRNAs in cancer (ko05206)
ENSOARG00000020537	CRYGS	2.91809	35	2.50074	31	2.57887	31	2.19365	27	1.63284	23	1.67375	18	2.39321	29	1.62513	20	2.81662	36	2.26152	29	3.28158	44	5.24746	70	2.40862	29	2.93766	38	3.12587	39	3.61367	48	4.00997	55	3.48457	45	3.13876	50	1.77861	23	0.00165751	0.647489	up	[S]	Function unknown	Molecular Function: structural molecule activity (GO:0005198);; Biological Process: organelle organization (GO:0006996);; Molecular Function: cytoskeletal protein binding (GO:0008092);; Biological Process: cellular component morphogenesis (GO:0032989);; Biological Process: camera-type eye development (GO:0043010);; Biological Process: tissue morphogenesis (GO:0048729);;	K23483|1.1599e-132|oas:101114405|CRYGS; gamma-crystallin S isoform X1	--
ENSOARG00000020553	BCL9	1.34034	125	2.93945	286	1.01018	96	1.85897	179	2.54939	281	2.10961	174	1.04655	100	3.27813	311	2.07848	211	1.18322	120	1.54567	164	0.79516	84	0.503187	48	1.77266	180	1.04649	103	2.28231	237	0.406701	44	0.768529	78	2.69424	338	0.788178	80	0.0481145	-0.586581	down	--	--	Molecular Function: protein binding (GO:0005515);; Biological Process: transcription from RNA polymerase II promoter (GO:0006366);; Biological Process: skeletal muscle tissue development (GO:0007519);; Biological Process: myotube differentiation (GO:0014902);; Biological Process: Wnt signaling pathway (GO:0016055);; Biological Process: stem cell population maintenance (GO:0019827);; Cellular Comp…	K22649|0|oas:101114572|BCL9; LOW QUALITY PROTEIN: B-cell CLL/lymphoma 9 protein	--
ENSOARG00000020581	THPO	0.776116	21	1.39552	40	0.89185	25	0.398573	11	0.633066	21	0.735901	18	1.23589	34	0.530931	15	1.784	52	0.503339	15	0.765049	24	1.01739	31	1.88416	52	1.39921	41	1.00528	29	1.19683	36	1.45126	46	1.28626	38	1.05324	38	2.17469	64	0.0209594	0.695227	up	--	--	Molecular Function: receptor binding (GO:0005102);; Biological Process: megakaryocyte differentiation (GO:0030219);; Biological Process: positive regulation of MAPK cascade (GO:0043410);; Biological Process: protein kinase B signaling (GO:0043491);; Biological Process: chemokine-mediated signaling pathway (GO:0070098);; Biological Process: hematopoietic stem cell proliferation (GO:0071425);;	K06854|0|oas:101119601|THPO; thrombopoietin isoform X1	Cytokine-cytokine receptor interaction (ko04060);; JAK-STAT signaling pathway (ko04630);; Hematopoietic cell lineage (ko04640)
ENSOARG00000020586	CLCN2	16.2802	972	10.3246	644	14.8523	901	7.42024	456	14.0186	991	17.3202	914	9.22528	564	6.18171	376	21.5308	1396	14.8045	962	12.0705	819	10.3577	699	19.5775	1186	9.99755	649	16.6901	1051	22.2842	1479	15.9351	1104	33.3401	2155	11.8966	956	29.7566	1927	0.0231832	0.609167	up	[T]	Signal transduction mechanisms	Molecular Function: chloride channel activity (GO:0005254);; Biological Process: salivary gland development (GO:0007431);; Biological Process: inorganic anion transport (GO:0015698);; Cellular Component: intrinsic component of membrane (GO:0031224);; Biological Process: regulation of ion transmembrane transport (GO:0034765);; Biological Process: camera-type eye development (GO:0043010);;	K05011|0|oas:100125625|CLCN2; chloride channel protein 2 isoform X1	Mineral absorption (ko04978)
ENSOARG00000020699	FRMD6	4.51786	213	4.41768	218	3.26261	157	2.57186	125	4.69661	262	4.30243	179	2.2369	108	2.64276	127	1.84446	95	2.16867	112	3.54879	190	1.7137	92	1.34713	65	0.930253	48	1.24038	62	2.84874	150	0.914542	50	1.68455	86	2.67445	170	1.41176	73	0.000689542	-0.754854	down	--	--	Biological Process: epithelial cell morphogenesis (GO:0003382);; Cellular Component: cell-cell junction (GO:0005911);; Biological Process: protein localization (GO:0008104);; Biological Process: actin filament-based process (GO:0030029);; Cellular Component: intracellular non-membrane-bounded organelle (GO:0043232);;	K16822|0|oas:101106265|FRMD6; FERM domain-containing protein 6 isoform X1	Hippo signaling pathway (ko04390);; Hippo signaling pathway - multiple species (ko04392)
ENSOARG00000020735	ZNF609	3.73975	357	4.8335	482	2.56559	249	1.42719	141	3.32881	376	2.65785	224	0.9627	95	2.68404	261	1.98516	206	2.41624	251	2.81793	306	0.537507	58	0.936561	91	1.14693	119	1.29228	131	2.17165	231	0.495211	55	1.22707	127	2.64741	340	0.860278	90	0.00216352	-0.85143	down	--	--	Molecular Function: cation binding (GO:0043169);;	--	--
ENSOARG00000020741	TNFSF10	1.39161	27	2.67386	54	2.05879	41	1.06163	22	2.12346	49	1.99957	35	2.65577	53	0.720025	15	1.62746	35	0.763135	17	1.44795	32	0.07387	2	0.963457	19	0.840323	18	1.11742	23	1.37885	30	0	0	0.877481	19	1.70425	45	0.63596	14	0.0347236	-0.865108	down	--	--	Biological Process: release of cytochrome c from mitochondria (GO:0001836);; Biological Process: immune system process (GO:0002376);; Biological Process: I-kappaB kinase/NF-kappaB signaling (GO:0007249);; Cellular Component: intrinsic component of membrane (GO:0031224);; Molecular Function: tumor necrosis factor receptor superfamily binding (GO:0032813);; Biological Process: positive regulation o…	K04721|0|oas:101114153|TNFSF10; tumor necrosis factor ligand superfamily member 10 isoform X1	Cytokine-cytokine receptor interaction (ko04060);; Viral protein interaction with cytokine and cytokine receptor (ko04061);; FoxO signaling pathway (ko04068);; Apoptosis (ko04210);; Necroptosis (ko04217);; Natural killer cell mediated cytotoxicity (ko04650);; Salmonella infection (ko05132);; Influenza A (ko05164)
ENSOARG00000020817	FAM234B	1.61979	68	1.0068	45	1.50101	65	1.26985	56	1.01453	50	1.453	54	0.93934	41	0.744259	32	0.4976	23	0.812358	37	0.997862	49	0.7353	35	0.490549	21	0.293822	14	0.23153	11	0.64129	30	0.546942	27	0.510131	24	1.42168	81	0.426328	20	0.00813065	-0.687949	down	--	--	Cellular Component: intrinsic component of membrane (GO:0031224);;	--	--
ENSOARG00000020851	ADAM10	7.55816	521	6.59034	475	4.80042	337	3.439	243	4.26157	347	7.53969	459	3.68736	261	3.77409	265	2.63464	198	3.90032	293	5.51419	431	2.14078	167	2.62036	184	2.27144	171	2.49658	182	3.70517	284	1.71211	133	2.06966	155	3.50999	326	2.23248	167	0.000246367	-0.67919	down	--	--	Biological Process: myeloid leukocyte activation (GO:0002274);; Biological Process: positive regulation of leukocyte chemotaxis (GO:0002690);; Molecular Function: endopeptidase activity (GO:0004175);; Cellular Component: extracellular region (GO:0005576);; Cellular Component: cell-substrate adherens junction (GO:0005924);; Biological Process: cellular protein modification process (GO:0006464);; B…	K06704|0|oas:101116733|ADAM10; disintegrin and metalloproteinase domain-containing protein 10	Alzheimer disease (ko05010)
ENSOARG00000020876	ZNF280D	2.31924	197	4.94915	438	3.97857	342	4.45127	295	5.24689	526	2.85286	214	4.22667	278	3.91023	338	3.12566	288	2.20752	204	2.69611	260	1.65104	158	2.27523	196	3.10195	286	1.3819	124	3.0069	283	1.15917	114	1.34842	125	3.41378	389	1.62522	150	0.00116661	-0.634327	down	--	--	Molecular Function: cation binding (GO:0043169);;	--	--
ENSOARG00000020903	DNAAF4	5.86894	313	10.2331	570	6.39887	347	6.06558	333	11.5951	732	7.10872	335	4.49238	246	9.67069	525	8.0839	468	4.90709	285	6.3263	383	2.97425	180	4.27543	232	6.08712	353	3.3016	186	9.49514	563	2.12424	132	3.48537	201	5.76969	414	3.38779	196	0.00732593	-0.593316	down	--	--	Biological Process: transcription from RNA polymerase II promoter (GO:0006366);; Cellular Component: intrinsic component of membrane (GO:0031224);; Biological Process: regulation of cell cycle (GO:0051726);; Biological Process: regulation of guanyl-nucleotide exchange factor activity (GO:1905097);;	--	--
ENSOARG00000020908	RAB27A	1.25192	40	1.34688	45	0.999952	32	1.4746	48	1.79267	67	0.643475	18	0.591518	20	1.4583	47	0.754447	26	0.549223	19	1.53391	55	0.428921	16	0.385513	13	0.709748	25	0.736126	25	0.930475	33	0.281669	11	0.539805	19	1.05048	45	0.25378	9	0.0463006	-0.598653	down	[R]	General function prediction only	--	K07885|9.34563e-152|oas:101122791|RAB27A; ras-related protein Rab-27A	--
ENSOARG00000020914	TTL	4.32857	101	4.40367	107	2.46242	59	1.65552	40	2.19572	61	3.14055	65	1.82099	44	2.53538	61	1.45003	37	1.56708	40	2.53746	68	1.02021	27	0.878025	21	0.974399	25	1.0783	27	2.56028	67	0.870703	24	0.616118	16	2.53047	80	0.929849	24	0.00312915	-0.782946	down	--	--	Biological Process: microtubule-based process (GO:0007017);; Molecular Function: acid-amino acid ligase activity (GO:0016881);; Molecular Function: purine ribonucleoside binding (GO:0032550);; Biological Process: protein modification process (GO:0036211);; Biological Process: regulation of developmental growth (GO:0048638);;	K06047|0|oas:101107272|TTL; tubulin--tyrosine ligase	--
ENSOARG00000020927	GABPB2	0.980104	29	1.72125	54	0.904962	28	0.683436	21	0.875497	31	0.44539	12	0.494112	15	0.811549	25	0.49004	16	0.738158	24	0.617415	21	0.599122	20	0.303319	10	0.751425	25	0.237532	8	0.763365	26	0.374808	13	0.151642	5	0.741347	30	0.406692	14	0.0399992	-0.60094	down	[T]	Signal transduction mechanisms	Molecular Function: regulatory region DNA binding (GO:0000975);; Biological Process: transcription from RNA polymerase II promoter (GO:0006366);; Cellular Component: intracellular membrane-bounded organelle (GO:0043231);; Molecular Function: protein dimerization activity (GO:0046983);;	K09454|0|oas:101111329|GABPB2; GA-binding protein subunit beta-2 isoform X1	--
ENSOARG00000021008	SECISBP2L	4.11712	467	8.34589	987	2.74565	316	3.46658	404	4.96688	666	2.85716	286	1.58319	184	4.51196	521	3.64726	449	2.43133	300	3.59829	463	0.89383	115	1.68638	194	2.50563	309	1.48202	177	4.66573	588	0.702352	93	1.41806	174	2.65102	404	1.35781	167	0.00403824	-0.821116	down	--	--	Molecular Function: RNA binding (GO:0003723);;	--	--
ENSOARG00000021073	GMFB	8.68391	82	3.31423	33	4.87856	47	4.07508	40	2.71057	31	4.99815	42	4.17085	41	1.68649	17	1.92204	20	4.40287	45	6.60329	71	2.23358	24	2.26352	22	1.58885	17	2.50014	25	2.95138	31	0.575633	7	2.37349	25	2.55932	33	1.44839	15	0.0454876	-0.618559	down	--	--	Biological Process: negative regulation of protein phosphorylation (GO:0001933);; Molecular Function: receptor binding (GO:0005102);; Biological Process: cell communication (GO:0007154);; Biological Process: learning or memory (GO:0007611);; Molecular Function: cytoskeletal protein binding (GO:0008092);; Molecular Function: protein kinase regulator activity (GO:0019887);; Molecular Function: prot…	--	--
ENSOARG00000025175	TOB2	12.6008	276	13.6075	311	7.88936	176	7.87105	177	7.66972	199	17.0997	330	4.21908	95	10.0164	223	4.91107	117	11.5083	274	9.44463	235	4.59084	114	4.91678	109	2.81073	67	5.41403	125	6.16266	150	3.68237	94	3.77542	90	15.63	460	4.53777	108	0.0152374	-0.610664	down	--	--	Biological Process: ossification (GO:0001503);; Biological Process: negative regulation of myeloid leukocyte differentiation (GO:0002762);; Molecular Function: transcription factor binding (GO:0008134);; Biological Process: cell proliferation (GO:0008283);; Biological Process: gene expression (GO:0010467);;	K14443|5.38847e-145|oas:100620046|TOB2; protein Tob2	RNA degradation (ko03018)
MSTRG.10565	NA	0.726045	29	0.327044	14	0.431568	18	0.532715	22	0.375415	18	0.55106	20	0.397262	17	0.206692	9	0.733707	32	0.453463	20	0.852016	39	0.145394	7	0.759666	31	0.417696	18	0.534916	23	0.632199	28	0.978126	45	0.82307	36	0.571629	31	1.14092	49	0.0403814	0.641396	up	--	--	--	K12457|5.51363e-76|dle:111180458|NTF4; neurotrophin-4	MAPK signaling pathway (ko04010);; Ras signaling pathway (ko04014);; PI3K-Akt signaling pathway (ko04151);; Neurotrophin signaling pathway (ko04722)
MSTRG.10656	NA	3.66631	68	3.6198	70	6.9529	130	6.28869	119	7.15751	156	5.52692	90	8.98201	169	10.8614	204	6.44273	129	5.43667	109	5.79813	122	16.0343	333	8.4032	157	9.96729	199	6.92455	135	4.63965	95	12.372	264	13.0767	261	8.16994	202	9.83649	196	0.0116653	0.665286	up	--	--	--	--	--
MSTRG.10838	NA	2.23424	15	1.33715	10	2.99189	21	3.23775	22	3.33401	27	1.94391	12	1.31356	9	4.12477	28	3.07777	23	3.56718	26	3.63305	28	5.54514	42	3.12623	21	7.23159	52	4.57693	32	2.94439	22	11.3335	87	4.73113	34	3.73103	34	2.55207	19	0.00304226	0.964844	up	--	--	--	--	--
MSTRG.10966	NA	0.955362	34	1.15124	43	0.907067	33	1.19722	44	1.17171	49	1.02029	32	1.28777	47	2.48792	90	0.828489	32	0.996611	39	1.18426	48	0.396597	16	0.693317	25	1.09024	42	0.504346	19	1.11385	44	0.368189	16	0.306149	12	0.848752	41	0.650085	25	0.0105732	-0.684978	down	--	--	--	--	--
MSTRG.12769	NA	0.788104	19	0.481602	12	1.01035	24	0.901604	22	0.840365	23	0.447779	10	0.505647	12	0.883039	21	1.13084	29	0.855865	22	0.698805	19	1.3002	34	1.08261	26	1.1398	29	1.08198	27	1.11487	29	2.02762	54	1.54766	39	0.654193	21	1.07302	27	0.0137237	0.687495	up	--	--	--	--	--
MSTRG.12887	NA	0.746979	39	0.842489	46	1.72851	91	1.5223	81	1.81554	111	0.92864	43	3.10412	164	1.0539	56	1.31014	74	1.45883	82	1.00179	59	1.48385	87	3.50586	183	3.14982	177	1.53706	84	0.772916	45	2.33774	140	2.87825	161	3.75709	260	2.81173	157	0.0148782	0.765411	up	--	--	--	--	--
MSTRG.13168	NA	1.19578	34	15.0262	438	0.858073	25	5.16481	149	6.62415	219	0.910618	23	0.603558	18	8.99654	256	6.63579	201	1.64282	50	3.36788	107	0.837958	27	0.586173	17	2.46909	75	0.697787	21	6.58783	205	0.21847	8	0.391146	12	4.72587	178	0.6098	19	0.0335738	-1.22477	down	--	--	Cellular Component: Golgi apparatus (GO:0005794);; Biological Process: positive regulation of autophagy (GO:0010508);; Biological Process: regulation of biological quality (GO:0065008);;	K20316|1.30587e-40|oas:101111732|LOW QUALITY PROTEIN: short coiled-coil protein	--
MSTRG.13686	NA	0.526782	23	0.958407	45	0.518235	24	0.362073	17	0.759724	40	0.457235	18	0.511201	24	0.517536	24	0.305916	15	0.429191	21	0.376261	19	0.192942	10	0.268457	13	0.115489	6	0.435897	21	0.648458	33	0.117459	7	0.271993	14	0.247706	15	0.341349	17	0.018115	-0.696151	down	--	--	--	--	--
MSTRG.14723	NA	0.490982	18	0.763092	28	0.548955	20	1.33301	49	0.744148	31	0.465335	15	1.09817	41	0.420205	16	1.33784	51	0.411543	16	0.399231	16	0.107419	5	0.709576	26	0.873304	34	0.295039	12	0.651536	26	0.132885	6	0.332514	13	0.525367	25	0.349007	14	0.0425148	-0.722441	down	--	--	--	--	--
MSTRG.14974	NA	4.15891	122	4.45142	138	8.58233	234	4.6009	136	7.92859	253	6.51298	166	12.0515	331	2.54407	64	9.65788	276	6.27469	186	3.87864	128	12.5326	390	13.6186	381	7.38811	224	11.1928	323	7.90828	241	9.54608	295	12.8862	385	9.33174	369	11.7698	336	0.00785964	0.704345	up	--	--	--	--	--
MSTRG.15026	NA	0.31296	37	1.14602	115	0.956152	102	0.934254	108	1.19428	131	0.855172	72	1.18044	122	0.536547	60	1.10702	125	1.11583	125	0.478846	64	0.878724	107	1.19648	131	1.37682	155	1.83512	184	1.08838	131	1.78652	194	1.9221	208	1.47324	194	2.13957	212	0.00617618	0.695549	up	--	--	--	--	--
MSTRG.15153	NA	0.386089	15	0.602979	24	0.563462	22	0.262996	11	1.0664	48	0.354697	12	0.987477	39	0.196453	8	0.626673	26	1.02372	43	0.658504	29	1.27077	55	1.20866	47	0.598982	25	1.33346	54	0.767594	33	1.41848	63	1.22077	51	0.875034	45	0.907473	38	0.00630923	0.861922	up	--	--	--	K09228|1.55027e-07|bta:101910094|LOW QUALITY PROTEIN: zinc finger protein 665-like	Herpes simplex virus 1 infection (ko05168)
MSTRG.15705	NA	1.82267	83	3.25515	155	5.93556	274	6.28815	294	4.35139	234	4.29946	173	2.49712	117	3.9206	182	5.53516	273	6.47743	320	2.43061	126	5.45077	280	8.95838	413	4.19406	207	5.32869	255	3.17413	161	7.49448	395	6.94576	342	6.81921	417	10.2325	504	0.0349097	0.592321	up	--	--	--	--	--
MSTRG.17846	NA	0.394917	9	0.614884	14	0.929225	19	1.42364	31	0.829197	20	0.388375	8	0.683347	15	1.47239	31	0.773222	18	0.987837	22	0.865416	20	1.19119	27	0.928125	20	1.40152	31	2.10317	45	0.560226	14	1.70484	41	0.846972	19	1.63049	45	1.19124	26	0.0436988	0.606526	up	--	--	Biological Process: G1/S transition of mitotic cell cycle (GO:0000082);; Molecular Function: protein binding (GO:0005515);; Biological Process: G-protein coupled receptor signaling pathway (GO:0007186);; Molecular Function: kinase activity (GO:0016301);; Biological Process: phosphorylation (GO:0016310);; Cellular Component: cell leading edge (GO:0031252);; Cellular Component: nuclear lumen (GO:00…	--	--
MSTRG.18946	NA	2.09091	235	0.770287	86	0.918653	104	1.94709	225	0.605016	75	0.739254	66	1.1355	127	1.13537	113	1.08053	120	0.718787	78	0.709032	86	1.25273	159	0.463626	45	0.50551	55	0.808943	85	0.282398	22	0.752357	72	0.834661	92	0.17957	22	0	0	0.0417574	-0.933651	down	--	--	Molecular Function: DNA polymerase activity (GO:0034061);; Biological Process: DNA biosynthetic process (GO:0071897);;	K10104|4.79511e-86|oas:101113473|FCN3; LOW QUALITY PROTEIN: ficolin-3	--
MSTRG.18947	NA	0.478923	60	0.352431	46	0.255765	33	0.457918	59	1.02042	145	1.09961	121	1.78281	229	0.791783	100	0.710571	97	0.946509	133	1.4824	210	1.10661	157	1.01056	122	1.57194	211	1.34226	180	1.08957	152	0.451972	67	1.22971	174	2.31653	390	1.58628	216	0.00908523	0.791232	up	--	--	Molecular Function: DNA polymerase activity (GO:0034061);; Biological Process: DNA biosynthetic process (GO:0071897);;	K10104|6.94304e-86|oas:101113473|FCN3; LOW QUALITY PROTEIN: ficolin-3	--
MSTRG.19182	NA	0.719202	15	0.607948	13	1.40972	29	0.696784	15	0.496065	13	1.44165	25	1.1545	25	0.924245	19	1.34306	30	0.643473	15	0.542293	13	2.86034	65	1.07602	22	1.60772	36	0.858565	19	1.45436	33	3.68288	67	1.62981	29	1.2023	27	1.05565	22	0.0247311	0.748765	up	--	--	Molecular Function: G-protein coupled receptor activity (GO:0004930);; Biological Process: transport (GO:0006810);; Biological Process: signal transduction (GO:0007165);; Molecular Function: nucleoside-triphosphatase activity (GO:0017111);; Cellular Component: intrinsic component of membrane (GO:0031224);; Molecular Function: small molecule binding (GO:0036094);; Cellular Component: intracellular…	--	--
MSTRG.19326	NA	0.225321	30	3.55182	417	0.66356	87	0.231718	32	0.173741	25	0.207174	24	0.033188	5	1.90652	205	0.383023	55	0.11867	17	0.290434	43	0.108864	17	0.123819	17	0.325957	45	0.142643	20	0.754013	76	0.023375	4	0.125561	15	0.202623	36	0.120201	17	0.00386019	-1.65364	down	--	--	--	K10382|0|oas:101113020|DST; LOW QUALITY PROTEIN: dystonin	--
MSTRG.20307	NA	9.88504	272	8.53268	245	14.1554	396	11.8313	335	13.188	429	11.6722	284	9.49137	268	10.8142	303	17.3356	518	17.3796	520	13.4928	422	20.0841	624	16.3064	455	14.5617	435	20.8105	604	17.9582	549	20.9475	669	19.7625	588	20.292	750	16.255	485	9.24425e-05	0.640693	up	--	--	--	--	--
MSTRG.20315	NA	2.78156	142	2.81859	149	2.15436	112	3.51684	183	6.23189	375	3.99797	180	3.0067	156	3.77106	195	5.56052	307	5.08184	280	3.75941	217	8.72207	497	4.98254	257	3.68276	203	6.62555	354	4.42439	250	3.12796	185	7.12526	390	4.06686	278	9.72462	534	0.0134487	0.640695	up	--	--	--	--	--
MSTRG.20427	NA	1.06404	33	0.757253	25	1.51969	50	0.346661	11	0.549762	21	1.59419	42	1.64869	54	0.633128	20	0.792923	27	1.20159	41	1.46764	47	1.63032	57	2.17579	68	0.503558	19	2.01909	65	0.728308	23	3.06888	98	1.12748	38	0.855322	34	1.60267	55	0.0476313	0.671396	up	--	--	--	--	--
MSTRG.20944	NA	0.970288	35	2.29483	84	0.502543	19	1.10179	41	10.1546	433	0.302523	10	0.731247	27	3.43652	126	0.980121	39	0.405371	16	0.904716	37	0.623664	26	0.928011	34	1.17865	47	1.00596	39	1.78785	72	0.537162	23	0.630941	25	1.04474	51	0.403483	16	0.0229714	-1.14837	down	--	--	--	--	--
MSTRG.23001	NA	0.347873	66	1.00762	117	0.959177	210	0.97844	223	1.02605	274	1.01037	93	1.74796	231	0.979995	157	1.04154	213	1.0254	240	0.889903	152	2.64956	401	2.06736	254	2.04821	448	3.63568	383	0.865385	205	2.4341	427	1.32265	234	2.11858	418	0.805076	166	0.0043676	0.756761	up	--	--	--	K08111|8.5883e-24|bom:102284894|GPC5, Glypican-5; glypican 5	--
MSTRG.23351	NA	0.980321	14	2.72384	38	2.35588	32	1.57052	22	1.7684	28	1.08435	13	3.19037	44	1.46596	20	1.13383	17	2.37917	35	2.24353	34	2.35057	36	3.58719	49	4.0836	60	3.39501	48	2.43841	37	2.19676	34	1.48676	22	4.35253	78	1.38211	20	0.0164796	0.629952	up	--	--	--	--	--
MSTRG.23633	NA	4.89167	403	9.84814	846	4.06065	340	2.20157	187	3.93996	384	3.22379	234	1.46036	123	7.07774	593	3.4428	308	3.35985	298	3.57361	334	1.54094	144	2.08034	174	2.77812	249	1.6912	147	3.55503	325	1.34428	129	1.89724	169	3.03874	337	1.28882	115	0.00106208	-0.847167	down	--	--	--	--	--
MSTRG.24518	NA	3.79908	167	2.06668	102	4.71852	242	4.01869	198	4.62646	267	6.68715	270	3.88126	213	3.88615	183	6.2984	299	4.76669	209	5.95278	271	5.06575	265	7.97924	357	6.0463	340	5.13846	235	5.29833	260	4.03692	181	12.0978	565	12.3151	691	7.48018	360	0.00250114	0.67338	up	--	--	--	--	--
MSTRG.24527	NA	0.133343	9	0.424502	28	0.872138	56	0.209406	14	0.588174	44	0.249885	14	0.483709	32	0.434445	15	0.628441	43	0.73226	45	0.553805	40	0.218371	16	1.55164	99	0.914082	60	0.964109	57	0.492928	35	0.488107	36	0.697935	48	0.929439	79	0.470717	33	0.0287553	0.7527	up	--	--	--	--	--
MSTRG.25001	NA	0.695017	35	0.128662	9	0.774904	52	0.617067	41	0.559706	43	1.10642	57	0.769389	43	0.335363	23	0.561547	39	0.915169	63	0.495911	38	0.390052	28	1.26342	81	1.6108	111	1.05133	71	0.623795	44	0.382192	26	1.49002	102	1.12512	88	1.20522	72	0.0303418	0.711412	up	--	--	Molecular Function: transmembrane signaling receptor activity (GO:0004888);; Biological Process: signal transduction (GO:0007165);; Biological Process: sensory perception of chemical stimulus (GO:0007606);; Cellular Component: intrinsic component of membrane (GO:0031224);;	K08474|1.40543e-33|bom:102286375|taste receptor type 2 member 42	Taste transduction (ko04742)
MSTRG.25015	NA	0.499416	16	0.515695	17	0.259857	9	0.226214	8	0.576225	21	0.397979	11	0.819561	26	0.250266	8	0.581261	20	0.911568	29	0.558223	20	0.591561	21	0.851125	27	1.48157	49	0.58465	19	0.891957	24	1.07275	38	1.61839	54	0.282903	12	0.978367	33	0.0102587	0.90907	up	--	--	Biological Process: transport (GO:0006810);; Molecular Function: nucleoside-triphosphatase activity (GO:0017111);; Cellular Component: intrinsic component of membrane (GO:0031224);; Cellular Component: intracellular membrane-bounded organelle (GO:0043231);;	K22869|7.71448e-08|bta:767895|WDR60; WD repeat-containing protein 60 isoform X1	--
MSTRG.25111	NA	15.9094	191	16.3424	205	16.04	196	18.8389	233	18.0318	256	17.5002	186	21.0904	259	14.7398	181	20.0965	262	24.544	321	20.4853	280	42.4581	576	24.8769	303	23.3048	304	31.1917	395	20.2798	271	20.6259	288	20.6017	268	31.3772	507	27.2639	355	0.000114445	0.613336	up	--	--	Cellular Component: nuclear chromosome (GO:0000228);; Biological Process: neuron migration (GO:0001764);; Molecular Function: protein binding (GO:0005515);; Cellular Component: nuclear envelope (GO:0005635);; Cellular Component: cytoskeleton (GO:0005856);; Biological Process: protein dephosphorylation (GO:0006470);; Biological Process: regulation of cell morphogenesis involved in differentiation …	K23844|1.02404e-52|bacu:103019136|NSMF; NMDA receptor synaptonuclear signaling and neuronal migration factor	--
MSTRG.25154	NA	2.73228	50	2.69866	52	3.66468	68	3.30058	62	3.55636	77	4.40184	71	3.78287	71	2.14951	40	3.06391	61	5.62904	111	3.51756	73	4.75345	98	4.53225	84	4.70331	93	5.25655	101	3.20335	65	4.38008	93	5.70863	112	9.57841	234	4.9887	98	0.00174549	0.620069	up	--	--	Cellular Component: organellar small ribosomal subunit (GO:0000314);; Biological Process: mitophagy (GO:0000423);; Molecular Function: structural molecule activity (GO:0005198);; Biological Process: translational initiation (GO:0006413);; Biological Process: translational elongation (GO:0006414);; Cellular Component: organelle inner membrane (GO:0019866);; Cellular Component: intracellular membra…	K02967|6.39656e-20|oas:114113850|MRPS2; 28S ribosomal protein S2, mitochondrial	Ribosome (ko03010)
MSTRG.28257	NA	0.698072	65	2.11217	206	0.992409	94	0.701114	68	1.11664	123	0.466623	39	0.711321	68	3.31522	315	1.61127	164	0.884768	91	0.720762	77	0.475402	50	0.657483	63	1.36065	138	0.736271	73	1.30536	135	0.57939	63	0.506887	52	0.855224	108	0.561942	57	0.0477606	-0.628988	down	--	--	Molecular Function: DNA polymerase activity (GO:0034061);; Biological Process: DNA biosynthetic process (GO:0071897);;	K08474|3.43612e-29|bom:102286375|taste receptor type 2 member 42	Taste transduction (ko04742)
MSTRG.28757	NA	0.488999	21	0.678947	30	0.964341	41	0.846326	37	0.677714	34	0.667296	25	0.744634	32	0.96136	41	1.30607	59	1.0218	47	0.48459	23	1.64376	78	1.11606	47	1.29456	59	0.986743	44	1.30648	61	1.66375	81	1.13652	52	2.11571	119	0.733893	34	0.0082254	0.66072	up	--	--	--	--	--
MSTRG.30949	NA	9.49514	73	8.0298	64	10.8547	85	8.17913	65	6.86563	62	7.44293	51	7.94379	63	9.72242	76	8.02436	67	9.32064	78	8.52556	74	15.2102	132	9.72087	76	8.4335	70	10.632	86	10.0371	86	16.9805	151	15.8902	132	21.2416	218	10.3598	86	0.00038718	0.66679	up	--	--	--	--	--
MSTRG.33227	NA	9.40634	194	5.21725	113	9.96724	209	7.33672	156	9.94843	243	8.44221	154	9.97696	211	6.79398	143	11.6774	261	10.1808	228	10.1716	238	13.9665	325	15.1493	317	8.66441	194	11.7103	255	9.45038	217	13.2956	318	18.1246	404	11.2999	313	12.0366	269	0.00158525	0.589582	up	--	--	--	K16449|2.48988e-06|bom:102284692|RGS12; regulator of G-protein signaling 12	--
MSTRG.3411	NA	148.405	2999	133.807	2839	75.8014	1564	73.5166	1535	42.0753	1016	171.266	3071	58.7696	1221	44.8972	934	23.858	527	79.4485	1751	101.494	2335	25.4575	586	32.6287	674	35.6095	789	46.7158	1000	31.4453	711	36.4354	862	26.2791	577	89.3288	2438	44.5103	977	0.00766994	-0.761392	down	--	--	--	--	--
MSTRG.3566	NA	3.10913	27	0.781699	7	4.88374	43	1.71021	16	3.26005	34	2.97521	23	1.00095	9	1.78071	16	3.29104	31	1.52578	15	2.56015	25	2.23812	22	3.76929	33	5.0413	47	3.23189	30	2.45101	24	4.56675	46	4.48829	42	6.04544	70	2.63178	25	0.0213129	0.701796	up	--	--	Molecular Function: regulatory region DNA binding (GO:0000975);; Biological Process: neuroblast proliferation (GO:0007405);; Biological Process: animal organ morphogenesis (GO:0009887);; Biological Process: regulation of gene expression (GO:0010468);; Biological Process: positive regulation of cell development (GO:0010720);; Biological Process: peptidyl-lysine trimethylation (GO:0018023);; Biolog…	--	--
MSTRG.35856	NA	1.62065	126	0.760039	62	1.08978	86	0.875978	70	0.67871	62	0.620112	43	1.05675	84	1.01441	80	1.2526	105	1.37502	116	0.698649	62	1.00763	88	0.704267	56	1.0331	87	1.34448	110	1.39705	120	1.90399	171	3.43054	287	0.774783	81	1.85168	155	0.0478301	0.604444	up	--	--	--	--	--
MSTRG.36844	NA	1.04578	35	1.01642	35	1.33579	45	0.906217	31	0.266881	11	0.715673	21	0.905512	31	0.672465	23	1.01734	37	1.03297	37	1.22845	46	0.387836	15	0.848157	29	1.87973	67	1.15658	40	1.40866	52	2.36143	90	2.0194	72	0.654058	29	1.33784	48	0.0241112	0.714286	up	--	--	--	--	--
MSTRG.37197	NA	0.709388	41	3.54616	214	0.743473	44	0.849722	51	1.74816	120	0.397015	21	0.460235	28	0.996503	59	1.04103	66	0.46316	30	0.349491	23	0.278395	19	0.170408	10	0.955374	60	0.348535	22	1.98647	128	0.186766	13	0.141578	9	0.7231	56	0.277889	18	0.0374751	-0.945685	down	--	--	Biological Process: mitotic cell cycle (GO:0000278);; Cellular Component: spindle pole (GO:0000922);; Biological Process: regulation of catabolic process (GO:0009894);; Molecular Function: tubulin binding (GO:0015631);; Biological Process: TOR signaling (GO:0031929);; Biological Process: regulation of MAPK cascade (GO:0043408);; Biological Process: cell cycle G1/S phase transition (GO:0044843);; …	K16805|6.50485e-25|bom:102265805|FAM83D; family with sequence similarity 83 member D	--
MSTRG.37249	NA	0.350041	10	0.972795	29	0.462645	14	0.348987	11	0.885464	29	0.325333	9	0.578872	16	0.714687	20	1.0544	32	0.540237	17	0.332816	12	0.955566	30	0.722401	21	1.07269	33	1.18708	33	0.991403	31	1.92925	61	1.08558	34	1.09466	42	0.935222	29	0.00748325	0.823796	up	--	--	--	--	--
MSTRG.37555	NA	0.609097	43	0.474632	35	0.780648	44	0.579291	42	0.200163	15	0.785802	49	0.51122	29	0.226268	10	0.327784	25	0.767842	58	0.815262	51	1.16092	65	0.583406	41	0.306557	24	1.09152	57	0.750616	39	0.651578	53	0.639972	48	1.09625	85	0.927558	70	0.0315444	0.58969	up	--	--	--	--	--
MSTRG.37716	NA	3.21131	40	2.97518	39	2.06505	26	2.57327	33	1.90093	28	1.8841	21	1.89778	25	2.13681	27	2.93546	40	2.56289	35	2.70818	39	4.6779	66	2.74608	35	2.35248	32	4.63315	61	3.14907	44	6.24296	90	6.45911	87	4.43822	74	3.01002	41	0.000274312	0.867334	up	--	--	--	--	--
MSTRG.37725	NA	3.64622	87	4.70671	103	5.29677	116	5.06717	104	5.90341	168	4.42214	90	3.48482	101	3.05923	89	5.61809	128	4.8679	145	4.11597	118	7.88653	197	6.42965	155	5.81186	153	7.07214	163	5.77262	160	6.23921	164	7.30284	178	9.22968	278	6.33468	156	3.08434e-05	0.593489	up	--	--	Cellular Component: membrane-bounded organelle (GO:0043227);;	K15500|4.17603e-50|oas:101116982|PPP6R2; serine/threonine-protein phosphatase 6 regulatory subunit 2 isoform X1	--
MSTRG.38096	NA	4.72949	44	4.82565	47	3.6703	35	5.69307	54	7.07044	77	4.34927	36	4.87348	46	4.32753	41	4.80313	48	5.51816	55	5.21948	55	10.8129	112	5.18817	49	6.53476	65	8.33063	81	8.41117	86	8.25961	88	6.77424	67	10.574	130	7.77115	77	4.47528e-05	0.726429	up	--	--	--	--	--
MSTRG.38177	NA	0.637974	13	0.463912	10	1.09923	22	1.25249	25	0.666391	16	0.375559	7	0.626996	13	1.58525	32	0.923895	20	0.694379	15	1.02318	23	3.14611	69	1.17125	24	0.994526	21	1.03497	22	0.884761	20	2.56051	58	0.594159	13	2.55854	67	1.16086	25	0.00685195	0.929602	up	--	--	--	K16449|2.51457e-34|chx:102182684|RGS12; regulator of G-protein signaling 12	--
MSTRG.38359	NA	2.05811	24	1.77067	22	2.27124	26	2.74364	33	2.50827	34	0.928371	10	3.06868	36	1.98259	23	3.01208	38	3.31406	41	2.97286	38	2.11041	27	3.87164	44	4.32814	53	4.52166	54	3.22524	41	2.67518	36	4.32129	54	4.10733	63	5.23595	65	0.00245524	0.728959	up	[R]	General function prediction only	--	K09221|7.34783e-46|oas:101121704|MZF1; myeloid zinc finger 1	--
MSTRG.38414	NA	2.82815	62	2.16346	49	3.18407	69	4.36421	96	5.73749	145	4.0727	77	3.78113	83	2.38799	53	2.50485	59	3.84029	89	3.18066	78	4.39537	107	3.56449	78	3.93907	92	5.69625	128	4.72335	112	2.55606	63	6.09762	140	8.70805	250	6.71294	156	0.00905997	0.588401	up	--	--	Molecular Function: nucleic acid binding (GO:0003676);; Biological Process: transcription, DNA-templated (GO:0006351);; Molecular Function: cation binding (GO:0043169);; Cellular Component: intracellular membrane-bounded organelle (GO:0043231);;	--	--
MSTRG.38474	NA	1.92103	20	1.69134	18	1.42985	15	3.33697	35	2.36313	29	3.06685	27	1.84044	20	1.27325	13	4.34705	48	3.03386	34	3.09947	36	7.51433	86	3.33782	35	2.31226	26	2.251	25	3.49511	40	4.60606	54	1.99673	22	9.48103	129	2.86529	32	0.00853932	0.809106	up	--	--	Biological Process: cell morphogenesis involved in differentiation (GO:0000904);; Molecular Function: actin binding (GO:0003779);; Cellular Component: endosome (GO:0005768);; Biological Process: protein targeting to mitochondrion (GO:0006626);; Biological Process: cell-cell junction assembly (GO:0007043);; Biological Process: actin polymerization or depolymerization (GO:0008154);; Cellular Compon…	K21068|1.85531e-54|oas:101106245|MICALL2; MICAL-like protein 2 isoform X1	Tight junction (ko04530)
MSTRG.38568	NA	0.275993	23	0.376065	33	0.434096	37	0.400826	35	0.181541	18	0.371336	28	0.256773	22	0.326011	28	0.116318	11	0.314027	29	0.186869	18	0.209401	20	0.081805	7	0.211848	20	0.033515	3	0.262481	25	0.016342	2	0.122397	11	0.095203	11	0.061853	6	0.00120708	-1.1421	down	--	--	Molecular Function: DNA polymerase activity (GO:0034061);; Biological Process: DNA biosynthetic process (GO:0071897);;	--	--
MSTRG.38869	NA	0.282558	8	0.338308	10	0.437313	12	0.653586	18	0.378327	12	0.246055	6	0.432344	12	0.509199	14	0.77122	23	0.518141	15	0.364987	11	0.427507	13	0.978068	27	0.847643	25	0.630164	18	0.643885	19	0.78007	24	0.689592	20	0.742245	27	0.93479	27	0.0166025	0.701544	up	--	--	Biological Process: transcription, DNA-templated (GO:0006351);; Molecular Function: nucleoside-triphosphatase activity (GO:0017111);; Molecular Function: small molecule binding (GO:0036094);; Molecular Function: cation binding (GO:0043169);; Cellular Component: intracellular membrane-bounded organelle (GO:0043231);; Biological Process: establishment of localization (GO:0051234);; Molecular Functi…	K14740|1.91631e-15|bom:106701043|MT3; metallothionein 3	--
MSTRG.39135	NA	0.722135	26	0.7779	29	0.56319	21	0.340529	13	0.899303	38	0.351724	12	0.863541	32	0.368496	14	1.82205	71	0.548523	22	1.13943	46	0.799304	33	1.27452	46	1.48715	58	1.2203	46	0.951614	38	1.40665	58	0.996118	39	0.754446	37	0.756418	30	0.0297515	0.647456	up	--	--	--	--	--
MSTRG.43	NA	0.907562	37	1.27783	54	0.776791	32	1.02766	43	0.564145	27	0.720902	26	0.866663	36	0.843553	35	0.761762	34	0.977182	43	0.912908	42	1.27034	58	0.780136	32	0.939662	42	0.866225	37	1.25806	57	2.32435	109	1.30368	57	1.33865	73	1.46761	65	0.00519341	0.647015	up	--	--	--	--	--
MSTRG.4695	NA	3.13363	245	3.57259	204	11.6031	949	3.72296	294	5.43807	582	2.85789	170	10.1251	699	3.89479	250	2.8538	188	5.58159	434	2.51313	215	1.57556	125	15.6876	1180	10.4987	854	4.62683	357	1.37868	105	22.8549	1702	2.89724	234	30.2866	3080	11.8493	996	0.0420109	1.06672	up	--	--	Molecular Function: transmembrane signaling receptor activity (GO:0004888);; Biological Process: signal transduction (GO:0007165);; Biological Process: sensory perception of chemical stimulus (GO:0007606);; Cellular Component: intrinsic component of membrane (GO:0031224);;	K08474|9.73072e-25|bta:664647|T2R65A; bitter taste receptor Bota-T2R65A	Taste transduction (ko04742)
MSTRG.47	NA	0.062997	4	0.085353	6	0.525262	22	0.272598	18	0.241601	19	0.144667	9	0.448397	28	0.339335	16	0.218872	16	0.417753	24	0.227988	13	0.278323	20	0.680132	41	1.11637	74	0.679134	38	0.14131	10	0.141763	11	0.540416	36	0.330695	29	0.657287	43	0.0173134	0.988262	up	--	--	--	--	--
MSTRG.519	NA	4.96707	46	6.66596	65	6.645	63	6.1427	59	6.13954	68	4.3407	36	4.78554	46	5.20462	50	6.51813	66	5.88592	60	4.57297	49	7.98839	84	8.37604	79	6.7397	68	7.94996	78	6.88746	71	11.4623	124	9.66244	97	10.6203	133	8.03285	81	0.000592236	0.630676	up	--	--	Biological Process: transcription, DNA-templated (GO:0006351);; Molecular Function: cation binding (GO:0043169);; Cellular Component: cell part (GO:0044464);; Molecular Function: organic cyclic compound binding (GO:0097159);;	K04614|1.49232e-14|bta:107131465|vomeronasal type-1 receptor 4-like	--
MSTRG.5955	NA	0.796848	70	3.70269	340	1.02413	92	1.79436	162	7.27654	756	0.88727	69	0.896278	81	5.30736	475	2.61029	249	0.807856	78	1.5055	151	0.181667	18	1.21074	108	1.83471	175	0.777916	72	3.65545	357	0.381154	39	0.803939	77	1.16948	138	0.274684	27	0.0251137	-1.06743	down	--	--	--	--	--
MSTRG.6176	NA	0.518334	26	0.582285	30	0.480479	24	0.558458	29	0.95777	56	0.766251	34	0.707583	36	0.538989	27	1.16805	63	1.10348	59	0.641494	36	1.18876	66	0.767079	39	0.989739	53	1.43634	75	0.880532	48	0.782861	45	1.72662	92	1.50572	100	1.08959	58	0.00748552	0.660123	up	--	--	--	--	--
MSTRG.6458	NA	0.546428	20	0.274046	12	0.245641	10	0.582984	21	0.344046	17	0.41414	15	0.370827	16	0.209744	9	0.793126	24	0.317424	14	0.588999	25	1.74552	72	0.458599	19	0.503911	21	0.55936	24	0.493145	19	0.808322	33	0.48102	19	0.646623	30	0.619603	27	0.00390423	0.860866	up	--	--	--	K08111|5.04038e-08|bom:102284894|GPC5, Glypican-5; glypican 5	--
MSTRG.7237	NA	1.07208	32	0.593942	19	1.05802	33	1.03235	32	0.872561	31	0.866436	23	1.45263	45	1.02769	32	1.16637	38	1.09968	36	0.825259	28	2.45032	83	1.8791	57	1.24385	41	1.16465	37	0.992274	33	1.32593	46	1.25154	41	3.15174	127	1.99506	65	0.00297201	0.741771	up	--	--	--	--	--
MSTRG.737	NA	0.464712	18	0.305389	14	0.459448	19	0.656047	28	0.603149	29	1.16949	26	0.631529	28	0.410306	17	1.03872	48	0.783621	35	0.546887	26	0.529739	22	2.19179	69	1.0716	48	1.16509	48	0.664081	31	0.387585	19	1.27356	56	1.09624	54	0.609101	28	0.0404141	0.608312	up	--	--	--	K09168|8.05447e-13|bacu:103000194|NFIA; nuclear factor I A	--
MSTRG.7605	NA	2.86872	152	1.5553	86	1.71225	92	3.32141	181	3.03883	191	2.47342	116	3.95345	215	0.90136	49	2.62739	151	2.74377	158	3.36384	203	7.03461	421	3.38431	182	2.72055	157	3.83247	214	1.74702	103	3.80089	234	7.04095	404	3.53275	252	3.41333	196	0.0048172	0.776269	up	--	--	Molecular Function: ion channel activity (GO:0005216);; Cellular Component: membrane (GO:0016020);; Biological Process: ion transmembrane transport (GO:0034220);; Biological Process: single-organism metabolic process (GO:0044710);;	--	--
MSTRG.7695	NA	3.44529	37	3.73211	42	3.26408	35	5.99532	66	4.72375	59	2.55272	24	4.59774	50	8.44985	91	6.97639	80	4.48463	52	4.16895	50	5.57908	67	4.87368	53	7.16134	83	6.54323	73	7.86651	93	7.44209	92	8.95561	103	9.43011	134	6.86051	79	0.0123295	0.597642	up	--	--	--	--	--
MSTRG.9448	NA	5.3844	223	3.37668	146	6.48677	272	6.90695	294	2.49628	122	3.45268	126	4.57545	194	10.6044	446	3.83117	172	2.76727	125	4.9602	233	51.525	2401	4.45565	187	3.70235	166	3.88453	169	3.85606	177	7.46551	358	4.66565	209	8.4428	469	3.64688	164	0.0193346	1.04425	up	--	--	--	--	--
MSTRG.9593	NA	0.076918	4	0.198124	11	0.151565	8	0.361296	20	0.481602	30	0.223032	11	0.346856	19	0.785326	42	0.328248	19	0.564612	32	0.217682	13	0.392161	23	0.367925	20	0.820968	47	0.854065	47	0.187427	11	0.900423	55	0.737026	42	0.388361	28	1.34398	76	0.0292813	0.940489	up	--	--	--	--	--
[truncated: 8 more columns]

## Sheet: Module-trait relationship Corre
Table 3: Module-trait relationship Correlation
	RPL	RPW	RSCT			RPL	RPW	RSCT
MEgrey60	-0.206497	0.194626	-0.233894		MEgrey60	0.382397	0.410931	0.320948
MEpink	-0.435943	-0.425706	-0.198146		MEpink	0.0546753	0.0612888	0.402353
MEgreenyellow	0.0310992	0.282999	0.0500511		MEgreenyellow	0.896444	0.226653	0.834016
MEsalmon	0.299155	0.596675	0.181184		MEsalmon	0.200086	0.00548326	0.44459
MElightgreen	-0.0200739	0.142929	0.0294926		MElightgreen	0.933056	0.547748	0.901768
MEblue	0.152843	0.119253	0.196442		MEblue	0.520017	0.616535	0.406493
MEbrown	0.586105	0.319448	0.496772		MEbrown	0.0066121	0.169777	0.025867
MElightcyan	0.259865	0.035075	0.392398		MElightcyan	0.268525	0.883286	0.0870288
MEtan	-0.00908806	-0.0569886	-0.00871104		MEtan	0.969666	0.811382	0.970924
MEmidnightblue	-0.0251411	-0.206089	0.0469485		MEmidnightblue	0.916209	0.383359	0.844181
MEred	-0.200519	-0.100978	-0.261055		MEred	0.396625	0.671861	0.26626
MEcyan	0.400841	-0.0538989	0.0979053		MEcyan	0.0798602	0.821446	0.681335
MEblack	0.294358	0.423552	0.106338		MEblack	0.207748	0.0627543	0.655449
MEpurple	0.258442	0.112837	0.101429		MEpurple	0.271248	0.635753	0.670473
MEturquoise	0.517905	0.206561	0.304706		MEturquoise	0.019332	0.382245	0.191461
MEmagenta	-0.00369452	-0.057437	0.0476671		MEmagenta	0.987666	0.809923	0.841825
MEgreen	-0.474372	-0.348471	-0.639013		MEgreen	0.0345804	0.132138	0.00242084
MEyellow	-0.0837245	-0.0540672	-0.407198		MEyellow	0.725637	0.820897	0.0747587
MEgrey	-0.0644768	-0.254624	-0.132977		MEgrey	0.787112	0.278643	0.576237

## Sheet:  WGCNA module_brown_gene
Table 4: WGCNA module brown genes
gene_id	gene_name	connectivity
ENSOARG00000002526	TAOK3	519.714
ENSOARG00000012638	BAZ1B	518.838
ENSOARG00000010294	FAM98A	500.112
ENSOARG00000013938	RABGAP1	498.55
ENSOARG00000004448	ASH1L	497.314
ENSOARG00000007777	DCTN4	497.079
ENSOARG00000001899	PUM1	496.177
ENSOARG00000010117	JAK1	492.616
ENSOARG00000019652	SUPT16H	491.523
ENSOARG00000019355	GIGYF2	491.44
ENSOARG00000013038	SON	491.076
ENSOARG00000017777	RBL2	488.12
ENSOARG00000001352	SMG7	484.059
ENSOARG00000002417	NCOA4	481.45
ENSOARG00000014303	STX7	480.043
ENSOARG00000020662	DCUN1D1	477.053
ENSOARG00000003698	BECN1	476.334
ENSOARG00000001873	WDR48	475.198
ENSOARG00000005653	KAT7	473.961
ENSOARG00000012864	EMSY	472.455
ENSOARG00000019534	IPO8	472.345
ENSOARG00000014569	ENSOARG00000014569	471.901
ENSOARG00000020034	CSDE1	471.496
ENSOARG00000006023	ERBIN	468.655
ENSOARG00000020671	CAB39	468.149
ENSOARG00000008054	ZBTB40	466.178
ENSOARG00000005538	POLR2B	464.451
ENSOARG00000021022	SNX27	462.068
ENSOARG00000015785	CYFIP1	461.428
ENSOARG00000012204	STAU1	459.609
ENSOARG00000011027	RAB3GAP1	459.006
ENSOARG00000016931	MATR3	457.532
ENSOARG00000009415	KDM2A	457.522
ENSOARG00000010829	ARHGAP35	456.867
ENSOARG00000017043	ARMC1	455.736
ENSOARG00000013868	ADNP	455.217
ENSOARG00000018779	TRAF3IP1	455.016
ENSOARG00000015881	UBP1	454.757
ENSOARG00000017013	PAIP2	454.585
ENSOARG00000016171	SOCS5	454.522
ENSOARG00000019311	SENP1	454.18
ENSOARG00000002738	MTOR	453.631
ENSOARG00000013170	GOLGA1	453.082
ENSOARG00000016303	TNKS2	452.698
ENSOARG00000018040	NCOA1	451.785
ENSOARG00000008680	COPA	451.717
ENSOARG00000012632	DHX40	451.152
ENSOARG00000019890	SLC12A6	450.799
ENSOARG00000015859	ENSOARG00000015859	450.439
ENSOARG00000008407	BAZ2A	450.361
ENSOARG00000004488	GARRE1	450.2
ENSOARG00000006243	PRPF18	448.798
ENSOARG00000000187	API5	448.614
ENSOARG00000015283	WAC	448.61
ENSOARG00000004811	ENSOARG00000004811	448.571
ENSOARG00000016834	ITPRID2	448.02
ENSOARG00000004927	SEPTIN7	447.325
ENSOARG00000013895	STAG2	446.516
ENSOARG00000021108	ACTR10	445.8
ENSOARG00000010243	EIF4G2	445.668
ENSOARG00000010125	ODF2	445.394
ENSOARG00000008814	HP1BP3	444.894
ENSOARG00000000201	OBI1	444.56
ENSOARG00000021101	EXOC5	444.502
ENSOARG00000020488	VPS39	444.207
ENSOARG00000002954	KAT6A	443.354
ENSOARG00000016817	HNRNPUL2	442.734
ENSOARG00000005730	STRN3	442.17
ENSOARG00000004778	UBE2H	442.081
ENSOARG00000006660	YAP1	441.851
ENSOARG00000013536	UBR7	440.713
ENSOARG00000017236	PUM2	440.338
ENSOARG00000006763	IPO11	438.806
ENSOARG00000020175	CAP1	438.302
ENSOARG00000009139	FYCO1	437.83
ENSOARG00000019021	UBE2G1	436.565
ENSOARG00000003613	UBR2	435.977
ENSOARG00000000769	GLUD1	435.852
ENSOARG00000007237	ELOA	435.743
ENSOARG00000017174	SLAIN2	435.688
ENSOARG00000004822	FBXO21	435.658
ENSOARG00000017178	ARMH3	434.971
ENSOARG00000004999	CEP85	433.71
ENSOARG00000006389	PPM1B	433.49
ENSOARG00000020960	PIP5K1A	432.859
ENSOARG00000018162	PTPN12	431.535
ENSOARG00000002200	NUP98	430.839
ENSOARG00000008874	MTMR1	430.138
ENSOARG00000008048	FAM120A	429.815
ENSOARG00000001505	HIVEP2	429.71
ENSOARG00000018993	POLDIP3	429.638
ENSOARG00000009874	KCTD9	429.548
ENSOARG00000008376	WASHC5	429.454
ENSOARG00000017763	MFN2	429.073
ENSOARG00000016832	ATP6V1C1	429.006
ENSOARG00000006405	UBE4B	428.516
ENSOARG00000013278	DCAF7	428.044
ENSOARG00000013601	MIA3	427.94
ENSOARG00000016530	TJP1	426.679
ENSOARG00000007673	SPIN1	426.222
ENSOARG00000000558	RANBP2	425.021
ENSOARG00000011358	RFC1	424.461
ENSOARG00000008819	ROCK1	423.635
ENSOARG00000014988	AHNAK	422.392
ENSOARG00000019020	NPTN	422.12
ENSOARG00000015793	PPP6R3	421.869
ENSOARG00000006977	SETD5	420.824
ENSOARG00000017943	EP300	420.74
ENSOARG00000009665	ENSOARG00000009665	420.729
ENSOARG00000020914	TTL	420.428
ENSOARG00000018887	ANKFY1	420.308
ENSOARG00000012113	UFL1	419.575
ENSOARG00000012356	WNK1	418.207
ENSOARG00000014712	KIDINS220	418.115
ENSOARG00000012920	PRRC2C	418.005
ENSOARG00000020275	FYTTD1	417.968
ENSOARG00000001653	MAPK9	417.742
ENSOARG00000015245	SMURF2	416.877
ENSOARG00000020715	RMND5A	416.85
ENSOARG00000015985	AMMECR1L	416.367
ENSOARG00000007609	HNRNPR	415.224
ENSOARG00000019670	CTTNBP2NL	415.128
ENSOARG00000002153	YIPF5	414.898
ENSOARG00000020496	PLEKHA5	414.038
ENSOARG00000012449	CDK17	413.628
ENSOARG00000020988	USP8	413.246
ENSOARG00000016088	ATG2B	412.734
ENSOARG00000010590	ENSOARG00000010590	412.024
ENSOARG00000004885	RIT1	411.564
ENSOARG00000020735	ZNF609	411.378
ENSOARG00000017390	TFCP2	410.934
ENSOARG00000005409	DHX8	410.592
ENSOARG00000020401	FOXJ3	410.142
ENSOARG00000007980	MSL2	409.918
ENSOARG00000002893	SRPK2	409.889
ENSOARG00000020058	THBS1	408.459
ENSOARG00000012278	CRK	408.233
ENSOARG00000020979	AP4E1	407.734
ENSOARG00000010343	CHD2	407.526
ENSOARG00000011299	EDRF1	407.407
ENSOARG00000018147	FBXO7	407.321
ENSOARG00000012181	TLK2	407.287
ENSOARG00000012245	MTMR12	407.05
ENSOARG00000011011	MSL3	406.783
ENSOARG00000004601	JMJD1C	406.482
ENSOARG00000005902	SPOP	406.118
ENSOARG00000004526	NR1D2	405.774
ENSOARG00000007671	COG3	405.555
ENSOARG00000005533	UBQLN2	405.12
ENSOARG00000018408	NPLOC4	404.831
ENSOARG00000004937	FBXO11	403.909
ENSOARG00000020587	CCNDBP1	403.846
ENSOARG00000010978	GAB1	403.82
ENSOARG00000017574	POLA1	403.157
ENSOARG00000002145	DYNC1LI2	402.934
ENSOARG00000004662	SMAD4	401.706
ENSOARG00000008569	DCAF8	401.571
ENSOARG00000008190	BICD2	401.166
ENSOARG00000003566	ENSOARG00000003566	401.155
ENSOARG00000010651	RAB5B	400.73
ENSOARG00000003979	RABEP1	400.502
ENSOARG00000012040	DDX18	400.402
ENSOARG00000020839	RNF111	399.77
ENSOARG00000006219	TRAPPC8	399.222
ENSOARG00000010589	SMARCA5	398.058
ENSOARG00000007276	TRAPPC11	397.977
ENSOARG00000018416	CAMK2D	397.28
ENSOARG00000010605	ARCN1	397.097
ENSOARG00000018373	HMGXB4	396.921
ENSOARG00000019974	ENSOARG00000019974	396.544
ENSOARG00000020540	HAUS2	396.306
ENSOARG00000016596	SMC6	394.949
ENSOARG00000008162	MAP4K3	394.686
ENSOARG00000013626	TMEM131	394.442
ENSOARG00000006631	TPR	393.96
ENSOARG00000009358	TTC33	393.853
ENSOARG00000013553	DCUN1D3	393.278
ENSOARG00000007740	PPP3CB	392.809
ENSOARG00000021006	COPS2	392.594
ENSOARG00000005694	COPG2	391.684
ENSOARG00000017503	PPP1CC	391.219
ENSOARG00000009787	RNF41	390.658
ENSOARG00000011389	KCTD2	389.993
ENSOARG00000020005	AQR	389.229
ENSOARG00000007303	ENSOARG00000007303	388.687
ENSOARG00000003474	SPTBN1	388.313
ENSOARG00000005680	WDR82	388.067
ENSOARG00000011103	LOC101120590	387.994
ENSOARG00000008218	SERINC1	387.878
ENSOARG00000016043	METAP2	387.616
ENSOARG00000003053	CTCF	387.342
ENSOARG00000015087	LIN7C	386.955
ENSOARG00000011093	PI4K2A	386.621
ENSOARG00000021155	ENSOARG00000021155	385.922
ENSOARG00000007619	BTBD10	385.7
ENSOARG00000006303	VPS4B	385.581
ENSOARG00000011306	ENSOARG00000011306	385.338
ENSOARG00000020615	AP2M1	384.795
ENSOARG00000019330	SLC35A5	384.383
ENSOARG00000020318	PCYT1A	384.246
ENSOARG00000012099	ENSOARG00000012099	384.174
ENSOARG00000013480	JAK2	383.373
ENSOARG00000006193	PREPL	382.408
ENSOARG00000006459	SEC24B	382.034
ENSOARG00000013252	CUL4B	381.983
ENSOARG00000020389	PPP1R2	381.882
ENSOARG00000007489	RNF20	381.408
ENSOARG00000008581	SMC1A	381.274
ENSOARG00000012413	IP6K1	381.221
ENSOARG00000000103	ENSOARG00000000103	381.079
ENSOARG00000010084	ANKLE2	380.496
ENSOARG00000018880	MAN2A1	379.044
ENSOARG00000015901	PLEKHB2	378.552
ENSOARG00000017029	CUL2	378.387
ENSOARG00000010390	LIMD1	378.371
ENSOARG00000011716	DDB1	377.565
ENSOARG00000005937	MAST4	377.408
ENSOARG00000019420	ATXN10	377.009
ENSOARG00000019755	PPHLN1	376.994
ENSOARG00000014448	SIK2	376.865
ENSOARG00000000557	PRPF4B	376.849
ENSOARG00000006780	KBTBD2	376.645
ENSOARG00000016751	NCKAP1	376.454
ENSOARG00000014975	GTF3C3	375.452
ENSOARG00000009647	RNF185	374.882
ENSOARG00000003359	TBK1	374.618
ENSOARG00000010098	CDC40	374.615
ENSOARG00000014642	ENSOARG00000014642	374.042
ENSOARG00000016405	PHKB	373.578
ENSOARG00000002046	USP9X	371.922
ENSOARG00000006832	PRRC2B	371.617
ENSOARG00000004475	LSM14A	371.543
ENSOARG00000014798	HBS1L	371.224
ENSOARG00000008012	PHF2	371.117
ENSOARG00000011971	UBL3	370.884
ENSOARG00000017018	RBSN	370.148
ENSOARG00000002727	SUPT6H	368.927
ENSOARG00000018465	AMFR	368.633
ENSOARG00000000469	SP3	368.225
ENSOARG00000006130	ENSOARG00000006130	367.867
ENSOARG00000004836	CTDSP2	367.842
ENSOARG00000001089	OXSR1	367.65
ENSOARG00000018858	PJA2	367.615
ENSOARG00000002221	SIN3A	367.46
ENSOARG00000013377	DIP2A	367.279
ENSOARG00000018927	ENSOARG00000018927	367.043
ENSOARG00000005193	KMT2C	366.869
ENSOARG00000014802	ARHGEF3	366.809
ENSOARG00000006027	HECTD1	366.369
ENSOARG00000010884	RBMX	366.364
ENSOARG00000015813	JOSD1	365.39
ENSOARG00000012687	IPO7	364.778
ENSOARG00000017097	PPTC7	363.885
ENSOARG00000021126	PPM1A	363.882
ENSOARG00000004769	OSBPL9	363.506
ENSOARG00000011238	KIAA0232	363.425
ENSOARG00000019076	TBC1D20	363.41
ENSOARG00000017862	MFSD14A	362.671
ENSOARG00000013880	AIDA	362.626
ENSOARG00000003066	CALU	362.586
ENSOARG00000000161	CAPZA2	362.562
ENSOARG00000012416	UVRAG	362.328
ENSOARG00000009878	MEF2A	362.312
ENSOARG00000017742	VPS41	361.892
ENSOARG00000007937	RRN3	361.596
ENSOARG00000001037	TWSG1	361.436
ENSOARG00000008764	CCDC43	361.348
ENSOARG00000007685	ZC2HC1A	361.346
ENSOARG00000001563	PAPOLG	360.608
ENSOARG00000020377	DLG1	360.458
ENSOARG00000018085	L3MBTL2	360.02
ENSOARG00000001687	ARMCX3	359.01
ENSOARG00000015595	BPTF	358.032
ENSOARG00000013120	BRPF3	357.755
ENSOARG00000005184	PIK3C3	357.163
ENSOARG00000011607	EXOC6B	357.162
ENSOARG00000012943	CRTC3	356.978
ENSOARG00000003616	PAFAH1B2	356.73
ENSOARG00000020805	RPRD2	356.684
ENSOARG00000009711	CERS3	356.504
ENSOARG00000016413	LOC101123619	355.898
ENSOARG00000015104	PHF20	355.285
ENSOARG00000013292	GOLGA5	355.133
ENSOARG00000011234	MFAP1	355.116
ENSOARG00000016336	LYSMD3	354.926
ENSOARG00000010875	CUL5	354.367
ENSOARG00000006298	SEC14L1	354.318
ENSOARG00000020758	VPS45	354.034
ENSOARG00000012977	TGFBRAP1	353.527
ENSOARG00000014245	OSBPL2	353.059
ENSOARG00000010580	NIPBL	353.058
ENSOARG00000018532	USP28	352.875
ENSOARG00000020699	FRMD6	352.775
ENSOARG00000017821	CLPX	351.973
ENSOARG00000013227	CLASP1	351.96
ENSOARG00000020246	OSBPL11	351.877
ENSOARG00000012474	C16H5orf22	351.165
ENSOARG00000013339	TSN	351.162
ENSOARG00000003595	LOC101115969	350.546
ENSOARG00000018649	ABT1	350.118
ENSOARG00000002389	FOXJ2	349.48
ENSOARG00000003001	SEL1L	349.471
ENSOARG00000015423	HIF1AN	348.51
ENSOARG00000015801	RASA1	348.26
ENSOARG00000005120	SLC25A16	348.106
ENSOARG00000003878	DYM	347.833
ENSOARG00000016132	PRKAR2A	347.709
ENSOARG00000018633	PDPK1	347.6
ENSOARG00000020062	GOLGB1	347.587
ENSOARG00000012352	TCF7L2	347.49
ENSOARG00000004664	FBXO38	346.825
ENSOARG00000016340	NBAS	346.637
ENSOARG00000016208	RAB18	346.5
ENSOARG00000007296	SNX11	346.331
ENSOARG00000019005	CLCC1	346.086
ENSOARG00000005041	ZNF333	345.044
ENSOARG00000013991	MED23	344.628
ENSOARG00000014135	ENSOARG00000014135	344.486
ENSOARG00000008114	GPR107	344.244
ENSOARG00000002282	SETBP1	344.23
ENSOARG00000004146	FBXW7	344.183
ENSOARG00000004342	UBN1	343.847
ENSOARG00000020477	ENSOARG00000020477	343.454
ENSOARG00000020614	TRIP12	343.386
ENSOARG00000020271	LRCH3	343.161
ENSOARG00000013253	RANBP9	342.821
ENSOARG00000001359	DDHD2	342.754
ENSOARG00000013702	KDM4C	342.732
ENSOARG00000019369	AHCYL1	342.453
ENSOARG00000003538	CYTH1	341.988
ENSOARG00000001992	TTLL5	341.369
ENSOARG00000016028	CLASP2	341.271
ENSOARG00000001208	ASH2L	341.113
ENSOARG00000012424	HTD2	341.067
ENSOARG00000002237	GORASP2	340.78
ENSOARG00000011868	EIF4H	340.36
ENSOARG00000008602	CRBN	339.317
ENSOARG00000015898	ROCK2	339.254
ENSOARG00000003508	DHX36	338.503
ENSOARG00000003258	ENSOARG00000003258	338.166
ENSOARG00000013632	RB1CC1	338.095
ENSOARG00000009064	IKZF5	337.57
ENSOARG00000003237	PSKH1	337.506
ENSOARG00000008166	RBPJ	337.407
ENSOARG00000003799	ATG13	337.351
ENSOARG00000009840	PIP4K2B	337.069
ENSOARG00000014035	ELF2	336.954
ENSOARG00000004632	IGF2R	336.805
ENSOARG00000013228	PCMTD1	336.755
ENSOARG00000000040	ACBD3	336.522
ENSOARG00000001243	RAB31	336.298
ENSOARG00000013437	CDC37L1	336.031
ENSOARG00000019554	ARID2	336.013
ENSOARG00000013829	CHUK	335.921
ENSOARG00000006808	ZC3H7A	335.438
ENSOARG00000008364	USP48	335.355
ENSOARG00000002018	WBP1L	335.085
ENSOARG00000003371	PIAS2	334.566
ENSOARG00000005012	NBR1	334.492
ENSOARG00000004500	NAMPT	334.373
ENSOARG00000015489	DDX17	334.369
ENSOARG00000001565	SEC31A	334.335
ENSOARG00000012388	KLHL7	334.279
ENSOARG00000003943	BICRAL	333.3
ENSOARG00000005469	USP7	333.257
ENSOARG00000002583	ENSOARG00000002583	333.166
ENSOARG00000003967	CNST	333.09
ENSOARG00000017889	PHKA1	333.025
ENSOARG00000011736	FAM8A1	332.951
ENSOARG00000018958	ARIH1	332.554
ENSOARG00000008888	PCM1	332.44
ENSOARG00000014393	BACH1	332.408
ENSOARG00000002804	UBR3	331.834
ENSOARG00000015346	UBXN2B	331.718
ENSOARG00000002627	ATRN	331.503
ENSOARG00000001013	RNF19A	331.279
ENSOARG00000017361	ARHGEF12	331.272
ENSOARG00000015652	G3BP2	331.14
ENSOARG00000016778	POLK	330.947
ENSOARG00000017950	TNRC6A	330.781
ENSOARG00000011882	USPL1	330.005
ENSOARG00000009814	ZMIZ1	329.835
ENSOARG00000007543	ARMC8	329.477
ENSOARG00000004245	ARID1B	329.307
ENSOARG00000020361	RTF1	328.862
ENSOARG00000015943	CDC7	328.55
ENSOARG00000020572	VPS8	328.348
ENSOARG00000017929	FBXO3	328.279
ENSOARG00000008995	DNAJC13	327.542
ENSOARG00000006013	RFWD3	327.139
ENSOARG00000015969	KCTD18	326.464
ENSOARG00000010632	TET2	325.846
ENSOARG00000011906	ANKRD13C	325.75
ENSOARG00000009567	SMU1	325.451
ENSOARG00000005515	LOC101115897	325.428
ENSOARG00000004604	TSC22D2	325.143
ENSOARG00000007798	NCK1	325.139
ENSOARG00000011593	RAD1	325.081
ENSOARG00000009005	C2CD3	325.031
ENSOARG00000003470	KIF3B	324.736
ENSOARG00000007072	COPB2	323.951
ENSOARG00000007827	DHX29	323.92
ENSOARG00000014629	ENSOARG00000014629	323.815
ENSOARG00000007863	STAG1	323.45
ENSOARG00000000479	TTC17	323.398
ENSOARG00000015280	ANKRD28	323.352
ENSOARG00000009418	CS	323.307
ENSOARG00000019959	RRAGC	323.277
ENSOARG00000013312	PRPF8	322.532
ENSOARG00000015977	TAF2	322.472
ENSOARG00000015877	GTPBP1	322.332
ENSOARG00000001039	RAP1B	322.237
ENSOARG00000015482	NEK7	321.204
ENSOARG00000001238	DMXL1	321.022
ENSOARG00000017445	ALS2	320.36
ENSOARG00000010235	TMF1	320.197
ENSOARG00000015762	YME1L1	320.107
ENSOARG00000017958	ANKIB1	319.961
ENSOARG00000004491	GFM2	319.845
ENSOARG00000010886	NADK2	319.747
ENSOARG00000007760	EDEM1	319.743
ENSOARG00000001463	BMI1	319.725
ENSOARG00000020774	EIF2AK3	319.516
ENSOARG00000007574	PARN	318.912
ENSOARG00000020754	OTUD7B	318.709
ENSOARG00000005294	TPGS2	318.503
ENSOARG00000008469	KPNB1	318.501
ENSOARG00000010756	C11H17orf75	318.431
ENSOARG00000008677	KAT6B	318.294
ENSOARG00000009607	USP47	318.135
ENSOARG00000002195	RNMT	317.933
ENSOARG00000009257	CDC73	317.632
ENSOARG00000010759	PPP2R5A	317.566
ENSOARG00000018212	CHD1	317.542
ENSOARG00000016354	FAM20B	317.449
ENSOARG00000010044	HNRNPH2	317.298
ENSOARG00000011973	MOSPD1	317.28
ENSOARG00000018094	ENSOARG00000018094	317.227
ENSOARG00000005347	BDP1	316.564
ENSOARG00000003980	SEC23IP	316.401
ENSOARG00000016855	SLC23A2	316.341
ENSOARG00000014663	TBC1D15	316.298
ENSOARG00000013501	STK38	316.103
ENSOARG00000007240	EFR3A	316.051
ENSOARG00000017157	LBR	315.507
ENSOARG00000019625	RAB2B	315.005
ENSOARG00000000197	VPS50	314.614
ENSOARG00000003554	DSTYK	314.555
ENSOARG00000011435	HACE1	314.427
ENSOARG00000002610	RETREG3	313.591
ENSOARG00000020221	USP34	313.55
ENSOARG00000002735	CASK	313.372
ENSOARG00000008635	ANKMY2	313.076
ENSOARG00000013460	ENSOARG00000013460	313.074
ENSOARG00000017967	SMARCD1	312.975
ENSOARG00000020442	NOTCH2	312.675
ENSOARG00000020517	EIF4A2	311.23
ENSOARG00000013329	MAP3K3	310.887
ENSOARG00000001765	HMG20A	310.817
ENSOARG00000013394	KCTD20	310.675
ENSOARG00000013076	GNA11	310.491
ENSOARG00000019057	ARFGAP3	310.46
ENSOARG00000012811	GAPVD1	310.429
ENSOARG00000016467	BTRC	310.373
ENSOARG00000009345	UBE2R2	310.332
ENSOARG00000018345	ZZEF1	310.093
ENSOARG00000010486	ZHX1	310.041
ENSOARG00000000399	TBC1D2B	309.71
ENSOARG00000007323	ERCC4	309.635
ENSOARG00000003779	NCOA2	309.594
ENSOARG00000002578	TAB2	309.48
ENSOARG00000007102	PHF8	309.119
ENSOARG00000007176	DNAJB12	309.063
ENSOARG00000016226	ATP2A2	308.805
ENSOARG00000001858	ZC3H11A	308.803
ENSOARG00000008919	SOCS7	308.769
ENSOARG00000011384	RHOT1	308.627
ENSOARG00000003443	RBBP5	308.23
ENSOARG00000018832	IL4R	308.199
ENSOARG00000008648	MTMR2	308.154
ENSOARG00000006070	TP53INP1	307.963
ENSOARG00000013591	KIF5B	307.871
ENSOARG00000008595	MARF1	307.714
ENSOARG00000001885	DYNC1I2	307.65
ENSOARG00000007053	NAA16	307.16
ENSOARG00000010675	ENSOARG00000010675	306.951
ENSOARG00000016803	WDR44	306.855
ENSOARG00000001069	GOLIM4	305.98
ENSOARG00000016056	FBXL3	305.377
ENSOARG00000019981	ENSOARG00000019981	305.323
ENSOARG00000020648	KLHL24	304.718
MSTRG.38113	MSTRG.38113	304.576
ENSOARG00000017281	DCTN5	304.369
ENSOARG00000010922	ZRANB3	304.186
ENSOARG00000009636	BLZF1	304.087
ENSOARG00000010741	FOXO3	303.918
ENSOARG00000017726	RIC8B	303.892
ENSOARG00000003071	EYA3	303.354
ENSOARG00000017292	CDS2	303.234
ENSOARG00000018452	GRAMD2B	302.809
ENSOARG00000009772	SPTAN1	302.375
ENSOARG00000016523	CAMSAP2	302.307
ENSOARG00000008871	PTPN14	301.767
ENSOARG00000006791	TANK	301.593
ENSOARG00000004199	ANKRD27	301.467
ENSOARG00000014002	PSIP1	301.447
ENSOARG00000020187	RLF	301.251
ENSOARG00000015487	ZBTB38	300.805
ENSOARG00000009433	CNOT7	300.214
ENSOARG00000009565	PTPN11	299.666
ENSOARG00000018810	CEP120	299.576
ENSOARG00000013279	ENSOARG00000013279	299.16
ENSOARG00000014726	TGFBR2	298.89
ENSOARG00000004089	CREBRF	298.541
ENSOARG00000008573	NNT	298.458
ENSOARG00000010547	ABRAXAS2	297.669
ENSOARG00000012298	PAN3	297.33
ENSOARG00000015686	PRKCA	296.9
ENSOARG00000012082	CCP110	296.287
ENSOARG00000001142	ITPKB	296.149
ENSOARG00000020366	PYROXD1	296.082
ENSOARG00000005448	EFNB2	295.995
ENSOARG00000003637	PSMD7	295.952
ENSOARG00000016623	ZC3H15	295.274
ENSOARG00000021008	SECISBP2L	295.095
ENSOARG00000021084	MAPK1IP1L	295.073
ENSOARG00000019437	ZMYM1	294.651
ENSOARG00000007686	ASAP1	293.838
ENSOARG00000004269	TOP2B	293.521
ENSOARG00000005700	MARK3	293.465
ENSOARG00000006225	TRIM23	293.194
ENSOARG00000021119	JKAMP	293.026
ENSOARG00000010862	ENSOARG00000010862	292.428
ENSOARG00000015353	FHIP2A	291.733
ENSOARG00000007630	LUZP1	291.654
ENSOARG00000016394	KDM3B	291.2
ENSOARG00000010043	CWF19L2	290.858
ENSOARG00000007391	ATP11A	290.789
ENSOARG00000009818	NCOA3	290.382
ENSOARG00000018082	SART3	290.213
ENSOARG00000002302	RAPGEF2	290.195
ENSOARG00000005595	CBX1	290.13
ENSOARG00000012477	ZNF143	290.029
ENSOARG00000004963	RAB7B	289.831
ENSOARG00000012249	VPS35L	289.778
ENSOARG00000014479	RPA1	289.625
ENSOARG00000004763	FOXN2	289.608
ENSOARG00000009677	ENSOARG00000009677	289.555
ENSOARG00000015579	LRP12	289.191
ENSOARG00000011814	LRRC40	288.842
ENSOARG00000007416	VIRMA	288.694
ENSOARG00000006870	RBMS1	288.678
ENSOARG00000006260	HEATR5A	288.042
ENSOARG00000001260	CSNK2A2	287.989
ENSOARG00000009140	LRRC8A	287.777
ENSOARG00000015323	GNA13	287.56
ENSOARG00000003481	ARID4B	286.547
ENSOARG00000016753	BCAS3	286.399
ENSOARG00000010681	ATP6V1B2	286.131
ENSOARG00000008246	RB1	286.063
ENSOARG00000002000	BMT2	285.81
ENSOARG00000004159	SCAF8	285.756
ENSOARG00000001332	VTA1	285.57
ENSOARG00000005541	ARHGEF37	285.532
ENSOARG00000017139	SCAMP1	285.138
ENSOARG00000008225	SLC25A51	284.439
ENSOARG00000008860	NFIA	284.24
ENSOARG00000002597	CHD6	284.24
ENSOARG00000001874	UTRN	283.076
ENSOARG00000011120	DNAJC14	282.98
ENSOARG00000009524	DNAJC16	282.527
ENSOARG00000011159	CLIP1	282.4
ENSOARG00000008312	JRKL	282.348
ENSOARG00000007706	RNF146	282.049
ENSOARG00000018756	ENSOARG00000018756	281.703
ENSOARG00000005180	HLTF	281.686
ENSOARG00000019936	HIPK1	281.593
ENSOARG00000003418	PTK2	281.503
ENSOARG00000015603	MFSD8	281.422
ENSOARG00000000372	RBM26	281.327
ENSOARG00000019931	C1D	281.136
ENSOARG00000010507	RABGEF1	280.39
ENSOARG00000007057	ENSOARG00000007057	280.147
ENSOARG00000001379	CAV2	280.116
ENSOARG00000020755	SNX1	279.847
ENSOARG00000014991	EXTL3	279.677
ENSOARG00000015252	FAH	279.175
ENSOARG00000002092	ENSOARG00000002092	279.158
ENSOARG00000001611	SLC25A12	279.034
ENSOARG00000009414	ATP2C1	278.799
ENSOARG00000000695	ALKBH5	278.761
ENSOARG00000010381	PPIP5K1	278.674
ENSOARG00000018724	CUL1	278.565
ENSOARG00000003621	CTDSPL2	277.95
ENSOARG00000019957	GTF2E1	277.472
ENSOARG00000008032	CBFA2T2	276.689
ENSOARG00000019027	TMEM107	276.395
ENSOARG00000020460	SEC22B	276.278
ENSOARG00000013468	SLU7	275.841
ENSOARG00000018450	ATG4A	275.806
ENSOARG00000007733	ACVR1	275.367
ENSOARG00000001246	AREL1	275.191
ENSOARG00000020819	ICE2	275.038
ENSOARG00000009075	SNRPN	274.836
ENSOARG00000004668	PRNP	274.689
ENSOARG00000006129	ZNF652	274.554
ENSOARG00000004097	ASB3	274.477
ENSOARG00000010626	GRB2	274.473
ENSOARG00000004037	ADNP2	274.467
ENSOARG00000003080	STK3	273.805
ENSOARG00000013354	EPC1	273.68
ENSOARG00000018560	USP46	273.267
ENSOARG00000005770	KIF1B	272.913
ENSOARG00000011139	RNF141	272.838
ENSOARG00000019548	B3GNT2	272.678
ENSOARG00000004507	ZNF852	272.294
ENSOARG00000020419	CUL3	272.157
ENSOARG00000008398	FAT1	271.806
ENSOARG00000001753	ENSOARG00000001753	271.555
ENSOARG00000015270	TRIM56	271.272
ENSOARG00000000622	KPNA6	270.676
ENSOARG00000011950	KIF16B	270.319
ENSOARG00000020211	CNOT2	270.067
ENSOARG00000020872	TCF12	269.666
ENSOARG00000018604	GLCE	269.616
ENSOARG00000009811	SUGP2	269.43
ENSOARG00000011594	GNE	269.276
ENSOARG00000006933	RSF1	268.948
ENSOARG00000013133	MSL1	268.942
ENSOARG00000010609	SBDS	267.103
ENSOARG00000014705	SEPTIN8	266.985
ENSOARG00000012664	RNF10	266.877
ENSOARG00000017125	TMEM223	266.703
ENSOARG00000002835	IPO5	266.596
ENSOARG00000018165	ENSOARG00000018165	266.573
ENSOARG00000009786	BNIP3L	265.918
ENSOARG00000018577	LOC101109584	265.786
ENSOARG00000007726	CFAP97	264.978
ENSOARG00000016022	NDRG3	264.896
ENSOARG00000009232	PFDN6	264.534
ENSOARG00000007841	THUMPD2	264.377
ENSOARG00000005109	WDR7	264.287
ENSOARG00000018344	ALDH7A1	264.273
ENSOARG00000009693	FOXP1	264.144
ENSOARG00000005403	BACE1	263.928
ENSOARG00000018317	COL4A6	263.67
ENSOARG00000019939	RABL3	263.663
ENSOARG00000004441	SLC41A1	263.33
ENSOARG00000011074	MED1	263.289
ENSOARG00000019034	PRKAG1	263.26
ENSOARG00000008465	BOD1L1	262.844
ENSOARG00000005064	HERPUD2	262.459
ENSOARG00000003747	KRTCAP2	262.388
ENSOARG00000009723	ESYT2	261.897
ENSOARG00000003316	EZH1	261.873
ENSOARG00000012397	SRPRA	261.795
ENSOARG00000020894	ETV6	261.274
ENSOARG00000007939	WDR1	260.767
ENSOARG00000002890	PCMT1	260.644
ENSOARG00000004239	CPEB4	260.489
ENSOARG00000009234	AHR	260.439
ENSOARG00000008615	KPNA3	260.33
ENSOARG00000000521	ENSOARG00000000521	260.292
ENSOARG00000016996	OGA	259.878
ENSOARG00000007835	PCMTD2	259.805
ENSOARG00000018262	NKIRAS2	259.599
ENSOARG00000013248	ENSOARG00000013248	259.322
ENSOARG00000005657	TSC1	259.28
ENSOARG00000013998	WIPF2	258.905
ENSOARG00000015741	NSMAF	258.612
ENSOARG00000012870	MAPK14	258.486
ENSOARG00000016625	CCNY	258.425
ENSOARG00000013062	SETD7	258.387
ENSOARG00000010090	CNOT8	258.175
ENSOARG00000005735	UMAD1	258.131
ENSOARG00000020577	RNF115	257.924
ENSOARG00000007213	ZNF462	257.69
ENSOARG00000001970	FBXO30	257.634
ENSOARG00000016752	ENSOARG00000016752	257.45
ENSOARG00000015740	ZNF644	257.23
ENSOARG00000007749	ENSOARG00000007749	256.885
ENSOARG00000017915	PHTF2	256.393
ENSOARG00000020139	KPNA1	256.237
ENSOARG00000012334	PXK	256.195
ENSOARG00000020240	SNX4	256.07
ENSOARG00000013132	ZNF292	255.721
ENSOARG00000015160	CILK1	255.509
ENSOARG00000007156	ENSOARG00000007156	255.461
ENSOARG00000020323	INO80	255.404
ENSOARG00000007001	TERF2IP	255.236
ENSOARG00000014634	LTN1	255.126
ENSOARG00000016814	TXNRD1	255.085
ENSOARG00000014432	ENSOARG00000014432	254.904
ENSOARG00000014624	PPP2R1B	254.873
ENSOARG00000006041	TNRC6C	254.635
MSTRG.23633	MSTRG.23633	254.618
ENSOARG00000020619	NEMF	254.524
ENSOARG00000012454	MYO1C	254.125
ENSOARG00000002685	ENSOARG00000002685	254.03
ENSOARG00000016672	ATXN7L3B	254.018
ENSOARG00000004840	HERC4	253.957
ENSOARG00000011331	PREP	253.889
ENSOARG00000001621	MED14	253.424
ENSOARG00000012914	SMC5	253.201
ENSOARG00000010911	SEC63	252.889
ENSOARG00000012845	B4GALT5	252.821
ENSOARG00000020870	ARNT	252.802
ENSOARG00000013211	KANK1	252.788
ENSOARG00000013864	STRBP	252.595
ENSOARG00000014028	ZMYM2	251.948
ENSOARG00000015162	ENSOARG00000015162	251.625
ENSOARG00000013414	SYNJ1	251.188
ENSOARG00000014587	UPF2	250.755
ENSOARG00000020680	PSMD1	250.088
ENSOARG00000011279	ENSOARG00000011279	250.036
ENSOARG00000002097	CASD1	248.152
ENSOARG00000016637	DCP1A	247.751
ENSOARG00000005939	ENSOARG00000005939	247.567
ENSOARG00000008665	CDV3	247.147
ENSOARG00000013189	TXLNG	247.144
ENSOARG00000016277	GSKIP	246.152
ENSOARG00000020645	YEATS2	245.775
ENSOARG00000000774	EIF3A	245.326
ENSOARG00000015151	ZFAND3	245.274
ENSOARG00000002293	KMT2E	245.138
ENSOARG00000013995	EPM2AIP1	245.128
ENSOARG00000001570	RCN2	245.078
ENSOARG00000015933	ENSOARG00000015933	244.832
ENSOARG00000003265	SPRTN	244.57
ENSOARG00000003957	LOC101113344	244.3
ENSOARG00000013661	NEK6	244.224
ENSOARG00000020560	SENP2	244.2
ENSOARG00000010419	ENSOARG00000010419	244.06
ENSOARG00000016130	APC	243.978
ENSOARG00000007139	THUMPD3	243.692
ENSOARG00000003686	WDTC1	243.358
[truncated: 1,636 more rows]

## Sheet: WGCNA module_green_gene
Table 5: WGCNA module green genes
[truncated: 526 more rows]

[truncated: 2 more sheets: GSEA core pathway, DEGs∩WGCNA∩GSEA core enrichment]
